# Supplementary material for: (Z)-3-(9-Anthr­yl)-2-(4-nitro-1H-imidazol-1-yl)-1-p-tolyl­prop-2-en-1-one
Source: Acta Crystallogr Sect E Struct Rep Online. 2009 Oct 3;65(Pt 11):o2619. doi: 10.1107/S1600536809039221 (PMC2971385; doi:10.1107/S1600536809039221)
Supplement: Supplementary file 1 [file e-65-o2619-sup1.cif]

##############################################################################
###                                                                        ###
###        Electronic paper (Acta Crystallographica Section E)             ###
###                                                                        ###
##############################################################################
#                                                                            #
# This CIF contains the data in a paper accepted for publication in Acta     #
# Crystallographica Section E. It conforms to the requirements of Notes      #
# for Authors for Section E, and has been peer reviewed under the auspices   #
# of the IUCr Commission on Journals.                                        #
#                                                                            #
# Full details of the Crystallographic Information File format               #
# are given in the paper "The Crystallographic Information File (CIF):       #
# a New Standard Archive File for Crystallography" by S. R. Hall, F. H.      #
# Allen and I. D. Brown [Acta Cryst. (1991), A47, 655-685].                  #
#                                                                            #
# The current version of the core CIF dictionary is obtainable from          #
# ftp://ftp.iucr.org/pub/cif_core.dic. The current version number is 2.4.    #
#                                                                            #
# Software is freely available for graphical display of the structure(s) in  #
# this CIF.  For information consult the CIF home page http://www.iucr.org/  #
# cif/home.html                                                              #
#                                                                            #
# This file may be used for bona fide research purposes within the           #
# scientific community so long as proper attribution is given to the journal # 
# article from which it was obtained.                                        #
#                                                                            #
##############################################################################
                                             
data_I
_audit_creation_method     SHELXL-97
_chemical_name_systematic
;
(<i>Z</i>)-3-(9-Anthryl)-2-(4-nitro-1<i>H</i>-imidazol-1-yl)-1-<i>p</i>-
tolylprop-2-en-1-one
;
_chemical_name_common     ?
_chemical_formula_moiety     'C27 H19 N3 O3'
_chemical_formula_sum     'C27 H19 N3 O3'
_chemical_formula_iupac     'C27 H19 N3 O3'
_chemical_formula_weight     433.45
_chemical_melting_point     ?
_symmetry_cell_setting     Triclinic
_symmetry_space_group_name_H-M     'P -1'
_symmetry_space_group_name_Hall     '-P 1'
loop_
    _symmetry_equiv_pos_as_xyz
    'x, y, z'
    '-x, -y, -z'
_cell_length_a     7.9335(9)
_cell_length_b     11.2626(13)
_cell_length_c     13.0291(15)
_cell_angle_alpha     75.454(2)
_cell_angle_beta     85.763(2)
_cell_angle_gamma     71.059(2)
_cell_volume     1065.8(2)
_cell_formula_units_Z     2
_cell_measurement_reflns_used     5053
_cell_measurement_theta_min     2.23
_cell_measurement_theta_max     28.10
_cell_measurement_temperature     298(2)
_exptl_crystal_description     Plate
_exptl_crystal_colour     yellow
_exptl_crystal_size_max     0.36
_exptl_crystal_size_mid     0.23
_exptl_crystal_size_min     0.10
_exptl_crystal_density_diffrn     1.351
_exptl_crystal_density_meas     ?
_exptl_crystal_density_method     'not measured'
_exptl_crystal_F_000     452
_exptl_absorpt_coefficient_mu     0.090
_exptl_absorpt_correction_type     multi-scan
_exptl_absorpt_process_details     '(SADABS; Sheldrick, 1997)'
_exptl_absorpt_correction_T_min     0.9684
_exptl_absorpt_correction_T_max     0.9911
_exptl_special_details
;
;
_diffrn_ambient_temperature     298(2)
_diffrn_radiation_type     MoK\a
_diffrn_radiation_wavelength     0.71073
_diffrn_radiation_source     'fine-focus sealed tube'
_diffrn_radiation_monochromator     graphite
_diffrn_measurement_device_type     'Bruker SMART CCD area-detector'
_diffrn_measurement_method     '\f and \w'
_diffrn_detector_area_resol_mean     ?
_diffrn_reflns_number     12116
_diffrn_reflns_av_R_equivalents     0.0301
_diffrn_reflns_av_sigmaI/netI     0.0273
_diffrn_reflns_theta_min     2.23
_diffrn_reflns_theta_max     27.00
_diffrn_reflns_theta_full     27.00
_diffrn_measured_fraction_theta_max     0.993
_diffrn_measured_fraction_theta_full     0.993
_diffrn_reflns_limit_h_min     -10
_diffrn_reflns_limit_h_max     10
_diffrn_reflns_limit_k_min     -14
_diffrn_reflns_limit_k_max     14
_diffrn_reflns_limit_l_min     -16
_diffrn_reflns_limit_l_max     16
_diffrn_standards_number     0
_diffrn_standards_interval_count     .
_diffrn_standards_interval_time     .
_diffrn_standards_decay_%     ?
_refine_special_details
;
Refinement of <i>F</i>^2^ against ALL reflections. The weighted <i>R</i>-factor
<i>wR</i> and goodness of fit <i>S</i> are based on <i>F</i>^2^, conventional
<i>R</i>-factors <i>R</i> are based on <i>F</i>, with <i>F</i> set to zero for
negative <i>F</i>^2^. The threshold expression of <i>F</i>^2^ >
\s(<i>F</i>^2^) is used only for calculating <i>R</i>-factors(gt) <i>etc</i>.
and is not relevant to the choice of reflections for refinement.
<i>R</i>-factors based on <i>F</i>^2^ are statistically about twice as large
as those based on <i>F</i>, and <i>R</i>- factors based on ALL data will be
even larger.
;
_reflns_number_total     4621
_reflns_number_gt     3646
_reflns_threshold_expression     I>2\s(I)
_refine_ls_structure_factor_coef     Fsqd
_refine_ls_matrix_type     full
_refine_ls_R_factor_all     0.0536
_refine_ls_R_factor_gt     0.0435
_refine_ls_wR_factor_gt     0.1203
_refine_ls_wR_factor_ref     0.1268
_refine_ls_goodness_of_fit_ref     1.051
_refine_ls_restrained_S_all     1.051
_refine_ls_number_reflns     4621
_refine_ls_number_parameters     299
_refine_ls_number_restraints     0
_refine_ls_hydrogen_treatment     constr
_refine_ls_weighting_scheme     calc
_refine_ls_weighting_details
          'calc w=1/[\s^2^(Fo^2^)+(0.0696P)^2^+0.061P] where P=(Fo^2^+2Fc^2^)/3'
_atom_sites_solution_hydrogens     geom
_atom_sites_solution_primary     direct
_atom_sites_solution_secondary     difmap
_refine_ls_shift/su_max     0.012
_refine_ls_shift/su_mean     0.001
_refine_diff_density_max     0.183
_refine_diff_density_min     -0.231
_refine_ls_extinction_method     none
_refine_ls_extinction_coef     ?
loop_
    _atom_type_symbol
    _atom_type_description
    _atom_type_scat_dispersion_real
    _atom_type_scat_dispersion_imag
    _atom_type_scat_source
    'C' 'C' 0.0033 0.0016
                         'International Tables Vol C Tables 4.2.6.8 and 6.1.1.4'
    'H' 'H' 0.0000 0.0000
                         'International Tables Vol C Tables 4.2.6.8 and 6.1.1.4'
    'N' 'N' 0.0061 0.0033
                         'International Tables Vol C Tables 4.2.6.8 and 6.1.1.4'
    'O' 'O' 0.0106 0.0060
                         'International Tables Vol C Tables 4.2.6.8 and 6.1.1.4'
_computing_data_collection     'SMART (Bruker, 2001)'
_computing_cell_refinement     'SAINT-Plus (Bruker, 2001)'
_computing_data_reduction     'SAINT-Plus (Bruker, 2001)'
_computing_structure_solution     'SHELXS97 (Sheldrick, 2008)'
_computing_structure_refinement     'SHELXL97 (Sheldrick, 2008)'
_computing_molecular_graphics     'SHELXTL (Sheldrick, 2008)'
_computing_publication_material     'SHELXTL (Sheldrick, 2008)'
loop_
    _atom_site_type_symbol
    _atom_site_label
    _atom_site_fract_x
    _atom_site_fract_y
    _atom_site_fract_z
    _atom_site_U_iso_or_equiv
    _atom_site_adp_type
    _atom_site_calc_flag
    _atom_site_refinement_flags
    _atom_site_occupancy
    _atom_site_disorder_assembly
    _atom_site_disorder_group
    C C1 0.8022(2) 0.80103(14) 0.10371(11) 0.0625(4) Uani d . 1 . .
    C C2 0.9235(2) 0.68461(16) 0.09495(12) 0.0655(4) Uani d . 1 . .
    H H2 1.0443 0.6760 0.0895 0.079 Uiso calc R 1 . .
    C C3 0.86855(18) 0.58070(13) 0.09409(10) 0.0542(3) Uani d . 1 . .
    H H3 0.9521 0.5032 0.0871 0.065 Uiso calc R 1 . .
    C C4 0.68960(16) 0.59098(11) 0.10360(9) 0.0443(3) Uani d . 1 . .
    C C5 0.56700(18) 0.70796(12) 0.11149(10) 0.0525(3) Uani d . 1 . .
    H H5 0.4464 0.7164 0.1176 0.063 Uiso calc R 1 . .
    C C6 0.6231(2) 0.81227(13) 0.11031(11) 0.0604(4) Uani d . 1 . .
    H H6 0.5394 0.8911 0.1140 0.073 Uiso calc R 1 . .
    C C7 0.8646(3) 0.91345(19) 0.10604(18) 0.1030(7) Uani d . 1 . .
    H H7A 0.9884 0.8938 0.0878 0.155 Uiso calc R 1 . .
    H H7B 0.8486 0.9288 0.1759 0.155 Uiso calc R 1 . .
    H H7C 0.7964 0.9893 0.0559 0.155 Uiso calc R 1 . .
    C C8 0.63944(15) 0.47439(11) 0.10306(9) 0.0429(3) Uani d . 1 . .
    C C9 0.53578(15) 0.42485(10) 0.19465(9) 0.0401(3) Uani d . 1 . .
    C C10 0.51789(15) 0.46279(11) 0.28466(9) 0.0424(3) Uani d . 1 . .
    H H10 0.5567 0.5329 0.2825 0.051 Uiso calc R 1 . .
    C C11 0.55904(19) 0.21206(12) 0.15682(10) 0.0547(3) Uani d . 1 . .
    H H11 0.6800 0.1879 0.1413 0.066 Uiso calc R 1 . .
    C C12 0.29544(19) 0.21363(13) 0.18201(9) 0.0522(3) Uani d . 1 . .
    C C13 0.29627(17) 0.32641(12) 0.20011(9) 0.0479(3) Uani d . 1 . .
    H H13 0.2010 0.3902 0.2198 0.057 Uiso calc R 1 . .
    C C14 0.44576(16) 0.41062(12) 0.38765(9) 0.0442(3) Uani d . 1 . .
    C C15 0.31154(16) 0.49758(13) 0.43426(9) 0.0497(3) Uani d . 1 . .
    C C16 0.23060(19) 0.62857(14) 0.38169(12) 0.0604(4) Uani d . 1 . .
    H H16 0.2649 0.6593 0.3130 0.072 Uiso calc R 1 . .
    C C17 0.1035(2) 0.71059(18) 0.42967(15) 0.0772(5) Uani d . 1 . .
    H H17 0.0528 0.7965 0.3936 0.093 Uiso calc R 1 . .
    C C18 0.0482(2) 0.6666(2) 0.53315(16) 0.0844(6) Uani d . 1 . .
    H H18 -0.0377 0.7238 0.5655 0.101 Uiso calc R 1 . .
    C C19 0.1187(2) 0.5429(2) 0.58552(13) 0.0770(5) Uani d . 1 . .
    H H19 0.0799 0.5152 0.6538 0.092 Uiso calc R 1 . .
    C C20 0.25212(18) 0.45250(17) 0.53893(10) 0.0587(4) Uani d . 1 . .
    C C21 0.3253(2) 0.32471(18) 0.59118(10) 0.0668(4) Uani d . 1 . .
    H H21 0.2843 0.2958 0.6585 0.080 Uiso calc R 1 . .
    C C22 0.4581(2) 0.23721(15) 0.54715(10) 0.0609(4) Uani d . 1 . .
    C C23 0.5358(3) 0.10705(19) 0.60296(13) 0.0849(5) Uani d . 1 . .
    H H23 0.4934 0.0776 0.6698 0.102 Uiso calc R 1 . .
    C C24 0.6697(3) 0.02531(18) 0.56107(15) 0.0961(6) Uani d . 1 . .
    H H24 0.7168 -0.0604 0.5983 0.115 Uiso calc R 1 . .
    C C25 0.7395(3) 0.06850(16) 0.46106(13) 0.0800(5) Uani d . 1 . .
    H H25 0.8346 0.0116 0.4339 0.096 Uiso calc R 1 . .
    C C26 0.6691(2) 0.19203(13) 0.40416(11) 0.0588(4) Uani d . 1 . .
    H H26 0.7175 0.2190 0.3386 0.071 Uiso calc R 1 . .
    C C27 0.52314(18) 0.28088(13) 0.44281(9) 0.0495(3) Uani d . 1 . .
    N N1 0.46726(13) 0.32578(9) 0.18306(7) 0.0428(2) Uani d . 1 . .
    N N2 0.45809(17) 0.14128(11) 0.15594(9) 0.0602(3) Uani d . 1 . .
    N N4 0.1423(2) 0.17060(15) 0.18753(10) 0.0718(4) Uani d . 1 . .
    O O1 0.69016(12) 0.41643(9) 0.03388(7) 0.0576(3) Uani d . 1 . .
    O O2 0.1606(2) 0.06711(14) 0.16772(11) 0.1051(5) Uani d . 1 . .
    O O3 0.00028(18) 0.24220(15) 0.21342(12) 0.0975(4) Uani d . 1 . .
loop_
    _atom_site_aniso_label
    _atom_site_aniso_U_11
    _atom_site_aniso_U_22
    _atom_site_aniso_U_33
    _atom_site_aniso_U_12
    _atom_site_aniso_U_13
    _atom_site_aniso_U_23
    C1 0.0851(10) 0.0617(9) 0.0534(8) -0.0413(8) 0.0181(7) -0.0175(7)
    C2 0.0631(9) 0.0805(10) 0.0669(9) -0.0393(8) 0.0181(7) -0.0256(8)
    C3 0.0561(8) 0.0585(8) 0.0523(7) -0.0224(6) 0.0110(6) -0.0185(6)
    C4 0.0526(7) 0.0487(7) 0.0330(6) -0.0207(5) 0.0039(5) -0.0070(5)
    C5 0.0549(7) 0.0518(7) 0.0487(7) -0.0175(6) 0.0043(6) -0.0088(6)
    C6 0.0793(10) 0.0476(7) 0.0520(8) -0.0192(7) 0.0090(7) -0.0113(6)
    C7 0.1274(17) 0.0883(13) 0.1247(16) -0.0694(13) 0.0351(14) -0.0441(12)
    C8 0.0430(6) 0.0459(6) 0.0378(6) -0.0122(5) -0.0015(5) -0.0083(5)
    C9 0.0436(6) 0.0390(6) 0.0385(6) -0.0150(5) -0.0023(5) -0.0078(5)
    C10 0.0473(6) 0.0432(6) 0.0399(6) -0.0189(5) -0.0012(5) -0.0094(5)
    C11 0.0663(8) 0.0466(7) 0.0539(7) -0.0195(6) 0.0048(6) -0.0160(6)
    C12 0.0684(9) 0.0562(8) 0.0393(6) -0.0335(7) -0.0051(6) -0.0049(5)
    C13 0.0509(7) 0.0533(7) 0.0419(6) -0.0211(6) -0.0030(5) -0.0089(5)
    C14 0.0501(7) 0.0566(7) 0.0347(6) -0.0276(6) -0.0006(5) -0.0122(5)
    C15 0.0491(7) 0.0693(9) 0.0428(6) -0.0290(6) 0.0004(5) -0.0216(6)
    C16 0.0582(8) 0.0705(9) 0.0604(8) -0.0221(7) 0.0010(6) -0.0276(7)
    C17 0.0632(9) 0.0857(11) 0.0916(12) -0.0160(8) -0.0031(8) -0.0463(10)
    C18 0.0562(9) 0.1257(17) 0.0902(13) -0.0252(10) 0.0098(9) -0.0667(13)
    C19 0.0564(9) 0.1382(17) 0.0592(9) -0.0450(10) 0.0129(7) -0.0491(11)
    C20 0.0508(7) 0.0984(11) 0.0442(7) -0.0399(7) 0.0042(6) -0.0274(7)
    C21 0.0708(9) 0.1096(13) 0.0367(7) -0.0552(9) 0.0048(6) -0.0134(8)
    C22 0.0771(10) 0.0761(9) 0.0401(7) -0.0446(8) -0.0072(6) -0.0034(6)
    C23 0.1265(16) 0.0850(12) 0.0485(8) -0.0569(12) -0.0116(9) 0.0089(8)
    C24 0.151(2) 0.0634(10) 0.0639(11) -0.0333(12) -0.0260(12) 0.0091(9)
    C25 0.1040(13) 0.0594(9) 0.0676(10) -0.0148(9) -0.0201(9) -0.0081(8)
    C26 0.0715(9) 0.0565(8) 0.0480(7) -0.0221(7) -0.0097(6) -0.0065(6)
    C27 0.0603(8) 0.0576(8) 0.0378(6) -0.0308(6) -0.0062(5) -0.0065(5)
    N1 0.0501(6) 0.0427(5) 0.0385(5) -0.0179(4) -0.0008(4) -0.0105(4)
    N2 0.0837(9) 0.0513(6) 0.0546(7) -0.0321(6) 0.0017(6) -0.0150(5)
    N4 0.0921(10) 0.0831(9) 0.0569(7) -0.0572(9) -0.0091(7) -0.0046(7)
    O1 0.0656(6) 0.0654(6) 0.0495(5) -0.0253(5) 0.0130(4) -0.0253(5)
    O2 0.1427(12) 0.1039(10) 0.1091(10) -0.0885(10) -0.0031(9) -0.0309(8)
    O3 0.0747(8) 0.1167(11) 0.1149(11) -0.0555(8) 0.0020(7) -0.0195(8)
_geom_special_details
;
All e.s.d.'s (except the e.s.d. in the dihedral angle between two l.s. planes)
are estimated using the full covariance matrix. The cell e.s.d.'s are taken
into account individually in the estimation of e.s.d.'s in distances, angles
and torsion angles; correlations between e.s.d.'s in cell parameters are only
used when they are defined by crystal symmetry. An approximate (isotropic)
treatment of cell e.s.d.'s is used for estimating e.s.d.'s involving l.s.
planes.
;
loop_
    _geom_bond_atom_site_label_1
    _geom_bond_atom_site_label_2
    _geom_bond_site_symmetry_2
    _geom_bond_distance
    _geom_bond_publ_flag
    C1 C2 . 1.378(2) ?
    C1 C6 . 1.383(2) ?
    C1 C7 . 1.509(2) ?
    C2 C3 . 1.3779(19) ?
    C2 H2 . 0.93 ?
    C3 C4 . 1.3852(18) ?
    C3 H3 . 0.93 ?
    C4 C5 . 1.3835(18) ?
    C4 C8 . 1.4923(16) ?
    C5 C6 . 1.3814(18) ?
    C5 H5 . 0.93 ?
    C6 H6 . 0.93 ?
    C7 H7A . 0.96 ?
    C7 H7B . 0.96 ?
    C7 H7C . 0.96 ?
    C8 O1 . 1.2133(13) ?
    C8 C9 . 1.4933(16) ?
    C9 C10 . 1.3289(15) ?
    C9 N1 . 1.4332(14) ?
    C10 C14 . 1.4772(15) ?
    C10 H10 . 0.93 ?
    C11 N2 . 1.3029(17) ?
    C11 N1 . 1.3657(16) ?
    C11 H11 . 0.93 ?
    C12 C13 . 1.3510(17) ?
    C12 N2 . 1.3551(18) ?
    C12 N4 . 1.4381(18) ?
    C13 N1 . 1.3563(15) ?
    C13 H13 . 0.93 ?
    C14 C27 . 1.4085(18) ?
    C14 C15 . 1.4099(17) ?
    C15 C16 . 1.414(2) ?
    C15 C20 . 1.4327(18) ?
    C16 C17 . 1.361(2) ?
    C16 H16 . 0.93 ?
    C17 C18 . 1.405(3) ?
    C17 H17 . 0.93 ?
    C18 C19 . 1.339(3) ?
    C18 H18 . 0.93 ?
    C19 C20 . 1.429(2) ?
    C19 H19 . 0.93 ?
    C20 C21 . 1.377(2) ?
    C21 C22 . 1.390(2) ?
    C21 H21 . 0.93 ?
    C22 C23 . 1.415(2) ?
    C22 C27 . 1.4426(18) ?
    C23 C24 . 1.344(3) ?
    C23 H23 . 0.93 ?
    C24 C25 . 1.411(3) ?
    C24 H24 . 0.93 ?
    C25 C26 . 1.355(2) ?
    C25 H25 . 0.93 ?
    C26 C27 . 1.418(2) ?
    C26 H26 . 0.93 ?
    N4 O2 . 1.2174(17) ?
    N4 O3 . 1.2346(18) ?
loop_
    _geom_angle_atom_site_label_1
    _geom_angle_atom_site_label_2
    _geom_angle_atom_site_label_3
    _geom_angle_site_symmetry_1
    _geom_angle_site_symmetry_3
    _geom_angle
    _geom_angle_publ_flag
    C2 C1 C6 . . 118.62(13) ?
    C2 C1 C7 . . 120.37(15) ?
    C6 C1 C7 . . 121.01(15) ?
    C1 C2 C3 . . 120.94(14) ?
    C1 C2 H2 . . 119.5 ?
    C3 C2 H2 . . 119.5 ?
    C2 C3 C4 . . 120.40(13) ?
    C2 C3 H3 . . 119.8 ?
    C4 C3 H3 . . 119.8 ?
    C5 C4 C3 . . 118.92(12) ?
    C5 C4 C8 . . 123.45(11) ?
    C3 C4 C8 . . 117.62(11) ?
    C6 C5 C4 . . 120.24(13) ?
    C6 C5 H5 . . 119.9 ?
    C4 C5 H5 . . 119.9 ?
    C5 C6 C1 . . 120.85(13) ?
    C5 C6 H6 . . 119.6 ?
    C1 C6 H6 . . 119.6 ?
    C1 C7 H7A . . 109.5 ?
    C1 C7 H7B . . 109.5 ?
    H7A C7 H7B . . 109.5 ?
    C1 C7 H7C . . 109.5 ?
    H7A C7 H7C . . 109.5 ?
    H7B C7 H7C . . 109.5 ?
    O1 C8 C4 . . 121.31(10) ?
    O1 C8 C9 . . 120.52(11) ?
    C4 C8 C9 . . 118.02(10) ?
    C10 C9 N1 . . 121.36(10) ?
    C10 C9 C8 . . 122.61(10) ?
    N1 C9 C8 . . 115.87(9) ?
    C9 C10 C14 . . 129.89(10) ?
    C9 C10 H10 . . 115.1 ?
    C14 C10 H10 . . 115.1 ?
    N2 C11 N1 . . 112.40(13) ?
    N2 C11 H11 . . 123.8 ?
    N1 C11 H11 . . 123.8 ?
    C13 C12 N2 . . 112.85(11) ?
    C13 C12 N4 . . 125.76(14) ?
    N2 C12 N4 . . 121.39(13) ?
    C12 C13 N1 . . 104.50(11) ?
    C12 C13 H13 . . 127.7 ?
    N1 C13 H13 . . 127.7 ?
    C27 C14 C15 . . 121.01(11) ?
    C27 C14 C10 . . 120.56(11) ?
    C15 C14 C10 . . 118.04(11) ?
    C14 C15 C16 . . 122.80(11) ?
    C14 C15 C20 . . 119.28(13) ?
    C16 C15 C20 . . 117.91(12) ?
    C17 C16 C15 . . 121.32(15) ?
    C17 C16 H16 . . 119.3 ?
    C15 C16 H16 . . 119.3 ?
    C16 C17 C18 . . 120.57(18) ?
    C16 C17 H17 . . 119.7 ?
    C18 C17 H17 . . 119.7 ?
    C19 C18 C17 . . 120.34(16) ?
    C19 C18 H18 . . 119.8 ?
    C17 C18 H18 . . 119.8 ?
    C18 C19 C20 . . 121.48(16) ?
    C18 C19 H19 . . 119.3 ?
    C20 C19 H19 . . 119.3 ?
    C21 C20 C19 . . 122.36(14) ?
    C21 C20 C15 . . 119.29(13) ?
    C19 C20 C15 . . 118.35(15) ?
    C20 C21 C22 . . 122.53(12) ?
    C20 C21 H21 . . 118.7 ?
    C22 C21 H21 . . 118.7 ?
    C21 C22 C23 . . 121.93(14) ?
    C21 C22 C27 . . 119.26(13) ?
    C23 C22 C27 . . 118.78(16) ?
    C24 C23 C22 . . 121.12(16) ?
    C24 C23 H23 . . 119.4 ?
    C22 C23 H23 . . 119.4 ?
    C23 C24 C25 . . 120.55(16) ?
    C23 C24 H24 . . 119.7 ?
    C25 C24 H24 . . 119.7 ?
    C26 C25 C24 . . 120.61(18) ?
    C26 C25 H25 . . 119.7 ?
    C24 C25 H25 . . 119.7 ?
    C25 C26 C27 . . 121.12(14) ?
    C25 C26 H26 . . 119.4 ?
    C27 C26 H26 . . 119.4 ?
    C14 C27 C26 . . 123.60(11) ?
    C14 C27 C22 . . 118.59(13) ?
    C26 C27 C22 . . 117.70(12) ?
    C13 N1 C11 . . 106.73(10) ?
    C13 N1 C9 . . 125.53(10) ?
    C11 N1 C9 . . 127.71(11) ?
    C11 N2 C12 . . 103.51(11) ?
    O2 N4 O3 . . 124.53(15) ?
    O2 N4 C12 . . 118.72(16) ?
    O3 N4 C12 . . 116.74(13) ?
loop_
    _geom_torsion_atom_site_label_1
    _geom_torsion_atom_site_label_2
    _geom_torsion_atom_site_label_3
    _geom_torsion_atom_site_label_4
    _geom_torsion_site_symmetry_1
    _geom_torsion_site_symmetry_2
    _geom_torsion_site_symmetry_3
    _geom_torsion_site_symmetry_4
    _geom_torsion
    _geom_torsion_publ_flag
    C6 C1 C2 C3 . . . . -0.8(2) ?
    C7 C1 C2 C3 . . . . 179.16(15) ?
    C1 C2 C3 C4 . . . . -0.9(2) ?
    C2 C3 C4 C5 . . . . 1.47(19) ?
    C2 C3 C4 C8 . . . . -179.46(11) ?
    C3 C4 C5 C6 . . . . -0.28(18) ?
    C8 C4 C5 C6 . . . . -179.29(11) ?
    C4 C5 C6 C1 . . . . -1.5(2) ?
    C2 C1 C6 C5 . . . . 2.0(2) ?
    C7 C1 C6 C5 . . . . -177.96(14) ?
    C5 C4 C8 O1 . . . . 127.74(13) ?
    C3 C4 C8 O1 . . . . -51.28(16) ?
    C5 C4 C8 C9 . . . . -56.71(15) ?
    C3 C4 C8 C9 . . . . 124.27(12) ?
    O1 C8 C9 C10 . . . . 161.69(12) ?
    C4 C8 C9 C10 . . . . -13.90(17) ?
    O1 C8 C9 N1 . . . . -13.70(16) ?
    C4 C8 C9 N1 . . . . 170.72(10) ?
    N1 C9 C10 C14 . . . . 5.68(19) ?
    C8 C9 C10 C14 . . . . -169.46(11) ?
    N2 C12 C13 N1 . . . . 0.92(14) ?
    N4 C12 C13 N1 . . . . -178.45(11) ?
    C9 C10 C14 C27 . . . . 59.15(18) ?
    C9 C10 C14 C15 . . . . -127.88(14) ?
    C27 C14 C15 C16 . . . . 179.91(11) ?
    C10 C14 C15 C16 . . . . 6.98(17) ?
    C27 C14 C15 C20 . . . . -0.64(17) ?
    C10 C14 C15 C20 . . . . -173.57(10) ?
    C14 C15 C16 C17 . . . . -178.85(12) ?
    C20 C15 C16 C17 . . . . 1.70(19) ?
    C15 C16 C17 C18 . . . . -0.4(2) ?
    C16 C17 C18 C19 . . . . -0.7(2) ?
    C17 C18 C19 C20 . . . . 0.5(2) ?
    C18 C19 C20 C21 . . . . -179.54(14) ?
    C18 C19 C20 C15 . . . . 0.8(2) ?
    C14 C15 C20 C21 . . . . -1.03(17) ?
    C16 C15 C20 C21 . . . . 178.45(12) ?
    C14 C15 C20 C19 . . . . 178.69(11) ?
    C16 C15 C20 C19 . . . . -1.83(17) ?
    C19 C20 C21 C22 . . . . -178.42(12) ?
    C15 C20 C21 C22 . . . . 1.3(2) ?
    C20 C21 C22 C23 . . . . 178.14(14) ?
    C20 C21 C22 C27 . . . . 0.1(2) ?
    C21 C22 C23 C24 . . . . -176.94(16) ?
    C27 C22 C23 C24 . . . . 1.1(3) ?
    C22 C23 C24 C25 . . . . 1.6(3) ?
    C23 C24 C25 C26 . . . . -2.0(3) ?
    C24 C25 C26 C27 . . . . -0.5(2) ?
    C15 C14 C27 C26 . . . . -174.16(11) ?
    C10 C14 C27 C26 . . . . -1.40(18) ?
    C15 C14 C27 C22 . . . . 2.01(17) ?
    C10 C14 C27 C22 . . . . 174.76(11) ?
    C25 C26 C27 C14 . . . . 179.39(13) ?
    C25 C26 C27 C22 . . . . 3.2(2) ?
    C21 C22 C27 C14 . . . . -1.75(18) ?
    C23 C22 C27 C14 . . . . -179.84(13) ?
    C21 C22 C27 C26 . . . . 174.64(12) ?
    C23 C22 C27 C26 . . . . -3.45(19) ?
    C12 C13 N1 C11 . . . . -0.61(13) ?
    C12 C13 N1 C9 . . . . -178.63(10) ?
    N2 C11 N1 C13 . . . . 0.13(14) ?
    N2 C11 N1 C9 . . . . 178.09(10) ?
    C10 C9 N1 C13 . . . . 54.97(16) ?
    C8 C9 N1 C13 . . . . -129.58(11) ?
    C10 C9 N1 C11 . . . . -122.63(14) ?
    C8 C9 N1 C11 . . . . 52.83(15) ?
    N1 C11 N2 C12 . . . . 0.41(14) ?
    C13 C12 N2 C11 . . . . -0.83(14) ?
    N4 C12 N2 C11 . . . . 178.56(11) ?
    C13 C12 N4 O2 . . . . 178.97(13) ?
    N2 C12 N4 O2 . . . . -0.34(19) ?
    C13 C12 N4 O3 . . . . -1.7(2) ?
    N2 C12 N4 O3 . . . . 178.98(13) ?
data_global
_journal_date_recd_electronic     2009-09-24
_journal_date_accepted     2009-09-27
_journal_name_full     'Acta Crystallographica, Section E'
_journal_year     2009
_journal_volume     65
_journal_issue     11
_journal_page_first     o2619
_journal_page_last     o2619
_journal_paper_category     QO
_journal_coeditor_code     CI2921
_publ_contact_author_name     'Cheng-He Zhou'
_publ_contact_author_address
;
Laboratory of Bioorganic & Medicinal Chemistry
School of Chemistry and Chemical Engineering
Southwest University
Chongqing
400715
People's Republic of China
;
_publ_contact_author_email     zhouch@swu.edu.cn
_publ_contact_author_fax     '+86-23-68254967'
_publ_contact_author_phone     '+86-23-68254967'
_publ_section_title
;\
(<i>Z</i>)-3-(9-Anthryl)-2-(4-nitro-1<i>H</i>-imidazol-1-yl)-1-<i>p</i>-\
tolylprop-2-en-1-one
;
loop_
    _publ_author_name
    _publ_author_footnote
    _publ_author_address
    'Wang, Guang-Zhou' .
;
Laboratory of Bioorganic and Medicinal Chemistry
School of Chemistry and Chemical Engineering
Southwest University
Chongqing 400715
People's Republic of China
;
    'Fang, Bo' .
;
Laboratory of Bioorganic and Medicinal Chemistry
School of Chemistry and Chemical Engineering
Southwest University
Chongqing 400715
People's Republic of China
;
    'Zhou, Cheng-He' .
;
Laboratory of Bioorganic and Medicinal Chemistry
School of Chemistry and Chemical Engineering
Southwest University
Chongqing 400715
People's Republic of China
;
