# Supplementary material for: (Z)-3-(9-Anthr­yl)-2-(4-nitro-1H-imidazol-1-yl)-1-p-tolyl­prop-2-en-1-one
Source: Acta Crystallogr Sect E Struct Rep Online. 2009 Oct 3;65(Pt 11):o2619. doi: 10.1107/S1600536809039221 (PMC2971385; doi:10.1107/S1600536809039221)
Supplement: Supplementary file 2 [file e-65-o2619-Isup2.hkl]

# 
# h,k,l, Fc-squared, Fo-squared, sigma(Fo-squared) and status flag 
# 
data_I
_shelx_title ' 090917dm in P-1' 
_shelx_refln_list_code          4 
_shelx_F_calc_maximum      120.45 
_exptl_crystal_F_000       452.00 
_reflns_d_resolution_high  0.7829 
 
loop_ 
 _symmetry_equiv_pos_as_xyz 
 'x, y, z' 
 '-x, -y, -z' 
 
_cell_length_a     7.9335 
_cell_length_b    11.2626 
_cell_length_c    13.0291 
_cell_angle_alpha  75.454 
_cell_angle_beta   85.763 
_cell_angle_gamma  71.059 
 
_shelx_F_squared_multiplier     1.000 
 
loop_ 
 _refln_index_h 
 _refln_index_k 
 _refln_index_l 
 _refln_F_squared_calc 
 _refln_F_squared_meas 
 _refln_F_squared_sigma 
 _refln_observed_status 
   1   0   0     4726.29     4005.57     40.44 o 
   2   0   0      205.28      207.07      2.15 o 
   3   0   0       74.93       65.71      1.29 o 
   4   0   0      163.72      174.95      2.82 o 
   5   0   0      659.82      719.10      5.72 o 
   6   0   0       57.92       60.88      1.84 o 
   7   0   0       25.70       23.55      2.20 o 
   8   0   0        9.83        8.79      1.15 o 
   9   0   0       16.99       17.52      1.61 o 
  -9   1   0        9.00        9.99      1.39 o 
  -8   1   0        5.01        5.03      0.97 o 
  -7   1   0        5.16        5.10      0.88 o 
  -6   1   0       42.98       37.37      1.25 o 
  -5   1   0      147.21      155.04      3.18 o 
  -4   1   0      226.21      219.63      4.34 o 
  -3   1   0       49.93       43.60      1.66 o 
  -2   1   0       64.33       56.25      3.32 o 
  -1   1   0     3464.26     3193.91     88.64 o 
   1   1   0      408.77      380.88      1.51 o 
   2   1   0        8.04        4.50      0.22 o 
   3   1   0      650.46      622.46      8.49 o 
   4   1   0       10.24        8.69      0.43 o 
   5   1   0      395.22      425.10      3.24 o 
   6   1   0       49.74       44.74      1.12 o 
   7   1   0        5.18        4.38      0.62 o 
   8   1   0        1.77        2.17      0.71 o 
   9   1   0        0.21        0.96      0.67 o 
  -9   2   0        1.44        1.94      0.93 o 
  -8   2   0        2.52        2.84      0.84 o 
  -7   2   0        4.36        3.94      0.90 o 
  -6   2   0       44.96       41.33      1.83 o 
  -5   2   0       48.79       49.56      2.01 o 
  -4   2   0      123.51      128.69      4.60 o 
  -3   2   0        4.96        5.23      0.33 o 
  -2   2   0       55.42       58.29      2.42 o 
  -1   2   0       76.85       77.05      1.65 o 
   0   2   0      594.91      627.80      3.49 o 
   1   2   0      111.39      108.60      1.06 o 
   2   2   0     7569.08     6910.74    190.97 o 
   3   2   0      252.67      257.38      2.50 o 
   4   2   0        0.97        0.67      0.19 o 
   5   2   0        1.80        1.67      0.28 o 
   6   2   0       13.61       14.74      0.68 o 
   7   2   0        0.62        1.18      0.34 o 
   8   2   0       22.91       20.42      2.00 o 
   9   2   0       10.12        8.39      1.15 o 
  -8   3   0        0.77        1.13      0.75 o 
  -7   3   0        0.79        1.24      0.66 o 
  -6   3   0       31.18       32.50      1.76 o 
  -5   3   0       28.92       27.99      1.48 o 
  -4   3   0       10.53        8.83      0.62 o 
  -3   3   0       64.20       56.79      1.13 o 
  -2   3   0      468.03      467.82     14.58 o 
  -1   3   0      128.77      141.85      2.76 o 
   0   3   0      165.40      173.14      1.50 o 
   1   3   0      667.05      641.68      4.54 o 
   2   3   0      987.46      981.74      7.60 o 
   3   3   0       23.39       26.70      0.60 o 
   4   3   0      333.76      349.52      3.98 o 
   5   3   0       14.08       13.96      0.58 o 
   6   3   0       16.64       19.95      0.77 o 
   7   3   0        0.05       -0.15      0.24 o 
   8   3   0       45.26       41.12      1.49 o 
  -8   4   0        1.20        1.16      0.79 o 
  -7   4   0        9.96        9.84      1.52 o 
  -6   4   0        4.01        3.32      0.88 o 
  -5   4   0        0.57        0.04      0.62 o 
  -4   4   0        0.25        0.38      0.28 o 
  -3   4   0      203.09      228.58      4.95 o 
  -2   4   0       25.62       29.95      1.68 o 
  -1   4   0        0.08        0.68      0.19 o 
   0   4   0       59.08       66.57      0.92 o 
   1   4   0        0.45        0.11      0.12 o 
   2   4   0      503.58      478.27      3.97 o 
   3   4   0       29.58       27.70      0.64 o 
   4   4   0        8.33        9.07      1.39 o 
   5   4   0       82.36       74.46      1.28 o 
   6   4   0      110.60      108.06      1.69 o 
   7   4   0       52.94       49.92      1.29 o 
   8   4   0       53.23       48.81      1.98 o 
  -7   5   0        0.14        0.72      0.66 o 
  -6   5   0       23.02       22.00      1.57 o 
  -5   5   0        5.51        3.67      0.90 o 
  -4   5   0        1.41        2.60      0.71 o 
  -3   5   0        2.97        3.80      0.39 o 
  -2   5   0       13.17       14.44      0.58 o 
  -1   5   0      116.98       99.58      2.20 o 
   0   5   0        1.58        2.25      0.27 o 
   1   5   0       12.18       11.51      0.46 o 
   2   5   0     1964.25     2164.27     24.86 o 
   3   5   0      714.81      765.84      8.87 o 
   4   5   0        4.50        3.83      0.33 o 
   5   5   0       46.94       43.76      1.17 o 
   6   5   0       37.87       40.03      1.07 o 
   7   5   0       90.96       84.30      1.96 o 
   8   5   0       46.52       51.19      2.10 o 
   9   5   0       10.45       11.53      1.80 o 
  -7   6   0        3.79        5.38      1.15 o 
  -6   6   0        0.65        1.54      0.74 o 
  -5   6   0       10.36       10.05      1.85 o 
  -4   6   0        4.98        5.12      0.92 o 
  -3   6   0       71.46       71.83      4.50 o 
  -2   6   0        7.96        8.26      0.52 o 
  -1   6   0        4.46        3.11      0.34 o 
   0   6   0       15.88       17.45      0.63 o 
   1   6   0        1.09        0.26      0.20 o 
   2   6   0      250.97      278.81      4.29 o 
   3   6   0       52.03       59.11      1.30 o 
   4   6   0       17.10       17.75      0.63 o 
   5   6   0       61.90       51.93      1.12 o 
   6   6   0        0.21        0.38      0.57 o 
   7   6   0      143.58      140.03      5.62 o 
   8   6   0        0.97        1.02      0.60 o 
   9   6   0       21.21       27.01      1.73 o 
  -6   7   0        0.18        0.30      0.67 o 
  -5   7   0        0.19        0.45      0.61 o 
  -4   7   0        4.66        5.37      0.93 o 
  -3   7   0       67.17       61.26      2.22 o 
  -2   7   0      109.07      107.87      3.65 o 
  -1   7   0        8.14        6.52      0.49 o 
   0   7   0        0.04        0.44      0.23 o 
   1   7   0      203.47      217.19      4.91 o 
   2   7   0      234.49      262.93      2.30 o 
   3   7   0        3.28        5.18      0.41 o 
   4   7   0        9.06       10.55      0.55 o 
   5   7   0      144.39      141.35      3.09 o 
   6   7   0       12.22       11.14      1.09 o 
   7   7   0        1.44        1.34      0.59 o 
   8   7   0        0.00        0.12      0.49 o 
   9   7   0       12.42       15.88      1.48 o 
  -6   8   0        0.35       -0.25      0.97 o 
  -5   8   0        4.14        5.87      1.13 o 
  -4   8   0        3.76        5.19      1.15 o 
  -3   8   0       28.39       27.98      2.15 o 
  -2   8   0        0.04        0.17      0.34 o 
  -1   8   0        3.07        3.21      0.44 o 
   0   8   0      340.99      357.59      6.83 o 
   1   8   0       15.63       16.24      0.71 o 
   2   8   0       60.84       61.70      1.24 o 
   3   8   0       26.95       24.43      0.81 o 
   4   8   0      271.87      271.82      5.39 o 
   5   8   0       34.55       31.23      1.59 o 
   6   8   0        5.70        6.01      0.92 o 
   7   8   0        0.12        0.27      0.44 o 
   8   8   0        2.36        3.94      0.86 o 
   9   8   0        0.09       -0.25      0.55 o 
  -5   9   0        0.17       -0.59      0.66 o 
  -4   9   0        3.73        3.29      0.89 o 
  -3   9   0        5.35        4.32      1.52 o 
  -2   9   0        7.55        5.89      0.97 o 
  -1   9   0       70.13       65.65      2.16 o 
   0   9   0        8.84        8.71      0.64 o 
   1   9   0       20.24       20.73      0.85 o 
   2   9   0       91.78       93.04      2.36 o 
   3   9   0       17.31       19.83      1.27 o 
   4   9   0       53.34       45.96      2.20 o 
   5   9   0      137.76      123.88      3.29 o 
   6   9   0        0.02       -0.05      0.48 o 
   7   9   0        3.06        2.76      0.79 o 
   8   9   0        0.09       -0.45      0.43 o 
   9   9   0        0.00        0.10      0.56 o 
  -4  10   0        0.52        0.23      0.80 o 
  -3  10   0        1.36        2.45      0.85 o 
  -2  10   0        4.31        3.96      0.90 o 
  -1  10   0        1.31        0.22      0.54 o 
   0  10   0       54.21       53.84      1.60 o 
   1  10   0       45.70       40.96      2.91 o 
   2  10   0        0.00       -0.25      0.42 o 
   3  10   0       26.49       23.93      1.45 o 
   4  10   0       69.12       62.27      2.36 o 
   5  10   0       83.11       86.15      2.82 o 
   6  10   0       13.21       12.38      1.32 o 
   7  10   0        1.32        1.40      0.68 o 
   8  10   0        1.77        1.79      0.77 o 
  -3  11   0        3.66        6.46      1.25 o 
  -2  11   0        0.00        0.31      0.67 o 
  -1  11   0        0.61        0.92      0.65 o 
   0  11   0       17.24       17.41      1.10 o 
   1  11   0       24.89       24.82      1.55 o 
   2  11   0        2.02        2.87      0.77 o 
   3  11   0        0.48        0.23      0.53 o 
   4  11   0       27.31       29.86      1.76 o 
   5  11   0        5.26        3.65      0.90 o 
   6  11   0       20.00       17.25      1.53 o 
   7  11   0        7.32        8.75      1.32 o 
   8  11   0       38.11       46.16      2.50 o 
  -2  12   0        0.00        1.30      1.20 o 
   1  12   0        7.70        8.73      1.15 o 
   2  12   0        8.64        8.09      1.11 o 
   3  12   0       11.99       11.40      1.30 o 
   4  12   0        7.64        7.07      1.13 o 
   5  12   0        0.02       -0.15      0.58 o 
   6  12   0        8.18        8.43      1.32 o 
   7  12   0      108.77      126.17      5.47 o 
   1  13   0        0.00       -0.35      0.70 o 
   2  13   0        0.37        0.79      0.60 o 
   3  13   0       12.20        9.92      1.60 o 
   4  13   0        2.88        2.19      0.83 o 
   5  13   0        0.96        0.89      0.74 o 
   6  13   0        4.91        4.34      1.13 o 
  -5 -13   1        0.46        0.73      0.73 o 
  -4 -13   1        6.72        6.60      1.18 o 
  -3 -13   1        0.01        0.17      0.60 o 
  -2 -13   1        0.21        0.41      0.62 o 
  -1 -13   1        1.90        2.60      1.25 o 
  -7 -12   1        0.33       -0.19      0.69 o 
  -6 -12   1        0.52        1.17      0.78 o 
  -5 -12   1        2.34        1.48      0.76 o 
  -4 -12   1       11.27       10.46      1.85 o 
  -3 -12   1        0.27        0.67      0.60 o 
  -2 -12   1        0.01       -0.10      0.49 o 
  -1 -12   1        4.02        5.09      1.40 o 
   0 -12   1        2.93        4.79      1.40 o 
   1 -12   1        8.84       13.63      2.05 o 
  -8 -11   1        7.02       10.96      1.52 o 
  -7 -11   1       25.19       24.78      1.89 o 
  -6 -11   1        6.80        6.71      1.13 o 
  -5 -11   1        4.53        5.67      1.02 o 
  -4 -11   1        7.24        8.96      1.18 o 
  -3 -11   1        4.87        3.74      0.88 o 
  -2 -11   1       22.67       22.90      1.52 o 
  -1 -11   1        4.05        3.22      0.81 o 
   0 -11   1       31.88       30.30      1.74 o 
   1 -11   1        8.05        5.94      1.50 o 
   2 -11   1       10.12       11.38      1.90 o 
   3 -11   1        4.65        5.64      1.18 o 
  -8 -10   1       10.23       12.43      1.57 o 
  -7 -10   1       15.40       16.69      1.52 o 
  -6 -10   1       92.83       92.85      3.09 o 
  -5 -10   1       19.34       18.75      1.48 o 
  -4 -10   1        9.56        8.89      1.13 o 
  -3 -10   1        0.76        1.16      0.60 o 
  -2 -10   1        0.24        0.00      0.46 o 
  -1 -10   1       28.60       32.69      1.45 o 
   0 -10   1       38.95       39.37      1.55 o 
   1 -10   1        6.13        5.52      0.74 o 
   2 -10   1        0.00        0.38      0.58 o 
   3 -10   1        0.00        0.18      0.65 o 
   4 -10   1        7.08        9.85      1.45 o 
  -9  -9   1        0.95        0.25      0.64 o 
  -8  -9   1        6.31        7.25      1.18 o 
  -7  -9   1       13.57       10.93      1.27 o 
  -6  -9   1        4.36        3.12      0.79 o 
  -5  -9   1        5.26        3.56      0.81 o 
  -4  -9   1       32.33       32.61      1.68 o 
  -3  -9   1        0.00        0.20      0.42 o 
  -2  -9   1        0.16        0.11      0.31 o 
  -1  -9   1       48.92       49.49      1.51 o 
   0  -9   1       15.34       13.57      0.77 o 
   1  -9   1       12.25       12.44      0.94 o 
   2  -9   1       10.10       13.09      1.25 o 
   3  -9   1        0.03       -0.01      0.51 o 
   4  -9   1        8.47        9.07      1.29 o 
   5  -9   1        0.73        0.87      0.84 o 
  -9  -8   1        0.73        0.69      0.60 o 
  -8  -8   1        0.55        1.22      0.65 o 
  -7  -8   1        1.14        0.44      0.56 o 
  -6  -8   1        0.65        0.81      0.50 o 
  -5  -8   1       92.76       88.20      2.63 o 
  -4  -8   1        8.82        9.38      1.04 o 
  -3  -8   1       13.34       12.72      0.77 o 
  -2  -8   1        0.14        0.13      0.29 o 
  -1  -8   1       58.57       53.98      1.22 o 
   0  -8   1      198.70      188.92      2.84 o 
   1  -8   1        7.46        8.47      0.60 o 
   2  -8   1        0.16        0.69      0.39 o 
   3  -8   1        0.03        0.09      0.54 o 
   4  -8   1        1.84        2.05      0.78 o 
   5  -8   1        0.00       -0.14      0.65 o 
  -9  -7   1        2.93        3.84      0.95 o 
  -8  -7   1        7.56        6.22      1.01 o 
  -7  -7   1        3.52        3.51      0.77 o 
  -6  -7   1       94.29       93.81      2.72 o 
  -5  -7   1      313.82      317.77      8.01 o 
  -4  -7   1        2.12        1.50      0.39 o 
  -3  -7   1       13.20       14.30      0.61 o 
  -2  -7   1       41.34       43.38      0.97 o 
  -1  -7   1      396.00      427.24      4.61 o 
   0  -7   1      185.36      202.69      2.85 o 
   1  -7   1        3.05        3.45      0.39 o 
   2  -7   1       20.36       19.56      1.16 o 
   3  -7   1        1.32        0.48      0.38 o 
   4  -7   1       11.71       14.49      1.55 o 
   5  -7   1        5.96        6.81      1.13 o 
   6  -7   1        0.35        0.81      0.74 o 
  -9  -6   1        1.18        1.13      0.66 o 
  -8  -6   1        6.72        6.50      0.97 o 
  -7  -6   1       56.03       52.24      2.08 o 
  -6  -6   1     1191.52     1239.70     35.17 o 
  -5  -6   1      398.94      381.51     21.24 o 
  -4  -6   1       58.15       56.22      1.23 o 
  -3  -6   1      148.47      162.95      1.82 o 
  -2  -6   1      283.37      302.71      3.26 o 
  -1  -6   1       89.50      106.93      1.42 o 
   0  -6   1       13.16       10.61      0.52 o 
   1  -6   1        8.92        8.22      0.50 o 
   2  -6   1       10.25       11.05      0.58 o 
   3  -6   1      169.02      179.09      7.72 o 
   4  -6   1       29.90       26.87      1.59 o 
   5  -6   1        4.04        3.34      0.86 o 
   6  -6   1       10.57       10.65      1.34 o 
   7  -6   1        1.36        1.89      0.88 o 
  -9  -5   1        8.31       12.23      1.85 o 
  -8  -5   1        0.93        0.60      0.53 o 
  -7  -5   1        6.16        5.09      0.66 o 
  -6  -5   1      261.14      260.32      2.99 o 
  -5  -5   1       65.86       61.53      1.19 o 
  -4  -5   1      100.66       94.79      2.80 o 
  -3  -5   1      214.74      226.56      1.87 o 
  -2  -5   1      153.76      193.99      3.57 o 
  -1  -5   1        0.18        0.83      0.21 o 
   0  -5   1      583.20      664.74      3.31 o 
   1  -5   1       14.00       15.06      0.56 o 
   2  -5   1        4.60        6.93      0.45 o 
   3  -5   1        4.73        3.88      0.51 o 
   4  -5   1       17.76       16.94      0.98 o 
   5  -5   1       42.76       34.87      1.85 o 
   6  -5   1        1.58        2.55      0.80 o 
   7  -5   1        0.00        0.10      0.56 o 
  -8  -4   1       33.65       38.11      1.78 o 
  -7  -4   1       49.24       46.17      1.26 o 
  -6  -4   1        5.66        5.75      0.49 o 
  -5  -4   1       27.68       28.43      0.82 o 
  -4  -4   1      902.21      934.61      9.03 o 
  -3  -4   1      286.73      292.72      3.50 o 
  -2  -4   1       35.49       40.52      0.89 o 
  -1  -4   1       20.11       15.85      0.47 o 
   0  -4   1     1901.52     2018.67     13.04 o 
   1  -4   1      922.40     1033.20     11.08 o 
   2  -4   1      294.50      303.02      9.03 o 
   3  -4   1      167.01      183.60      3.33 o 
   4  -4   1       83.92       85.39      3.22 o 
   5  -4   1      522.98      547.70     21.61 o 
   6  -4   1       24.14       23.38      1.97 o 
   7  -4   1        0.02        0.23      1.02 o 
   8  -4   1        1.26        1.18      0.79 o 
  -9  -3   1        3.73        2.65      1.15 o 
  -8  -3   1       55.49       55.82      2.11 o 
  -7  -3   1        0.51        0.16      0.28 o 
  -6  -3   1        4.41        5.56      0.49 o 
  -5  -3   1        2.24        1.77      0.29 o 
  -4  -3   1        1.37        2.36      0.28 o 
  -3  -3   1     1051.97     1096.11      4.88 o 
  -2  -3   1      654.66      626.19      7.40 o 
  -1  -3   1       25.70       28.55      0.80 o 
   0  -3   1      365.73      359.22      5.00 o 
   1  -3   1      613.61      647.15     11.24 o 
   2  -3   1      886.02      938.32     20.51 o 
   3  -3   1      198.55      197.31      5.68 o 
   4  -3   1        0.92        1.54      0.36 o 
   5  -3   1       45.01       44.84      1.39 o 
   6  -3   1        3.42        2.45      1.10 o 
   7  -3   1        0.96        0.13      0.58 o 
   8  -3   1        1.34        0.96      1.42 o 
  -9  -2   1        6.00        5.76      1.04 o 
  -8  -2   1        1.53        1.60      0.63 o 
  -7  -2   1       13.98       13.78      1.09 o 
  -6  -2   1      203.62      197.82      2.29 o 
  -5  -2   1        5.48        2.94      0.34 o 
  -4  -2   1      319.97      364.89      2.47 o 
  -3  -2   1      231.34      205.17      1.60 o 
  -2  -2   1        1.50        4.13      0.48 o 
  -1  -2   1        2.52        4.38      1.43 o 
   0  -2   1       41.45       42.46      0.55 o 
   1  -2   1     3601.30     3600.35     50.42 o 
   2  -2   1      586.85      613.41     16.57 o 
   3  -2   1        6.93        8.09      0.38 o 
   4  -2   1       74.24       68.61      2.26 o 
   5  -2   1       24.09       22.62      2.72 o 
   6  -2   1        5.62        4.97      0.83 o 
   7  -2   1        0.09        0.77      0.65 o 
   8  -2   1        0.03        0.39      0.60 o 
  -9  -1   1        9.88        9.50      1.23 o 
  -8  -1   1        0.00        0.29      0.52 o 
  -7  -1   1       74.74       77.17      2.27 o 
  -6  -1   1        1.10        0.79      0.31 o 
  -5  -1   1       27.82       35.36      1.56 o 
  -4  -1   1      239.27      274.30      2.54 o 
  -3  -1   1      482.81      464.81      2.42 o 
  -2  -1   1        8.78       15.52      0.38 o 
  -1  -1   1      445.39      411.92      9.94 o 
   0  -1   1     2318.55     2196.54     18.72 o 
   1  -1   1     1246.60     1141.70     29.17 o 
   2  -1   1     1660.98     1697.21     40.83 o 
   3  -1   1      332.04      384.40      8.19 o 
   4  -1   1      270.86      314.25      7.40 o 
   5  -1   1        7.61        5.89      0.56 o 
   6  -1   1       26.50       27.36      1.63 o 
   7  -1   1        5.33        4.97      0.90 o 
   8  -1   1        0.22        0.10      0.56 o 
   9  -1   1        1.88        2.24      0.81 o 
  -9   0   1        6.10        4.98      1.17 o 
  -8   0   1        0.26        0.58      0.56 o 
  -7   0   1        6.40        5.99      0.92 o 
  -6   0   1        2.91        4.39      0.45 o 
  -5   0   1       75.30       89.05      1.78 o 
  -4   0   1      398.54      403.24      6.46 o 
  -3   0   1      366.68      334.33      7.44 o 
  -2   0   1      257.73      255.44      2.17 o 
  -1   0   1       26.68       26.59      0.44 o 
   1   0   1      277.57      227.49      2.80 o 
   2   0   1      156.15      149.34      2.26 o 
   3   0   1      191.96      195.79      5.01 o 
   4   0   1      183.02      197.68      2.96 o 
   5   0   1       23.52       22.22      0.72 o 
   6   0   1       47.77       46.37      1.47 o 
   7   0   1       10.62       10.43      0.99 o 
   8   0   1       17.36       14.65      1.80 o 
   9   0   1        0.41        0.62      0.69 o 
  -9   1   1        4.75        4.48      1.02 o 
  -8   1   1        0.71        1.27      0.67 o 
  -7   1   1        5.86        5.66      0.93 o 
  -6   1   1      184.55      171.50      6.14 o 
  -5   1   1       61.26       57.23      1.59 o 
  -4   1   1       80.58       88.83      2.11 o 
  -3   1   1       56.27       61.48      1.43 o 
  -2   1   1      153.94      180.97      2.67 o 
  -1   1   1    10762.53     8996.71     52.24 o 
   0   1   1     1202.65     1114.42     11.93 o 
   1   1   1      867.50      910.10     20.00 o 
   2   1   1     2131.37     2132.56     34.02 o 
   3   1   1     3247.16     3137.26     57.39 o 
   4   1   1      159.36      181.07      3.23 o 
   5   1   1       97.70      112.41      2.25 o 
   6   1   1       50.86       49.69      2.18 o 
   7   1   1       41.33       33.91      1.30 o 
   8   1   1       13.09       11.88      1.70 o 
   9   1   1        3.24        5.25      1.04 o 
  -9   2   1        5.41        7.19      1.31 o 
  -8   2   1        2.55        3.70      0.92 o 
  -7   2   1        6.76        4.01      0.84 o 
  -6   2   1      109.79       94.67      2.72 o 
  -5   2   1       59.79       53.45      1.42 o 
  -4   2   1       29.74       30.05      0.77 o 
  -3   2   1      115.66      127.58      3.07 o 
  -2   2   1        8.29        4.53      0.27 o 
  -1   2   1        1.98        2.19      0.88 o 
   0   2   1      501.89      548.65     12.57 o 
   1   2   1     2266.83     2346.32     30.80 o 
   2   2   1     7177.46     6494.12    207.00 o 
   3   2   1        5.23        5.03      0.30 o 
   4   2   1      132.01      170.86      3.68 o 
   5   2   1        0.00        0.09      0.18 o 
   6   2   1       19.52       22.33      0.80 o 
   7   2   1      106.39      107.97      2.74 o 
   8   2   1        0.01       -0.03      0.39 o 
   9   2   1        1.42        1.50      0.95 o 
  -8   3   1        3.28        4.27      1.01 o 
  -7   3   1       12.51       11.88      1.31 o 
  -6   3   1        0.17        0.01      0.47 o 
  -5   3   1       21.35       22.76      1.32 o 
  -4   3   1        2.97        1.89      0.28 o 
  -3   3   1      129.17      144.31      4.03 o 
  -2   3   1        0.00        1.49      0.21 o 
  -1   3   1     1115.32     1183.87     24.32 o 
   0   3   1      505.24      531.26      7.33 o 
   1   3   1       10.13       16.23      4.19 o 
   2   3   1      193.21      215.04      3.23 o 
   3   3   1      332.78      333.99      2.96 o 
   4   3   1      761.76      730.62     10.97 o 
   5   3   1       20.84       25.75      0.76 o 
   6   3   1        5.09        4.55      0.45 o 
   7   3   1       83.03       86.29      2.38 o 
   8   3   1        6.09        6.80      0.77 o 
   9   3   1        6.29        6.94      1.60 o 
  10   3   1        4.41        6.49      1.70 o 
  -8   4   1        0.05        0.50      0.70 o 
  -7   4   1        0.91        0.36      0.60 o 
  -6   4   1       21.42       19.65      1.45 o 
  -5   4   1      120.37      125.21      7.76 o 
  -4   4   1       67.17       64.74      1.52 o 
  -3   4   1        1.92        0.81      0.21 o 
  -2   4   1      216.51      227.98      7.00 o 
  -1   4   1        1.23        0.93      0.18 o 
   0   4   1       14.01       11.16      0.40 o 
   1   4   1      247.17      261.27      1.84 o 
   2   4   1      448.32      466.95      6.72 o 
   3   4   1       39.44       38.29      0.86 o 
   4   4   1      218.81      233.89      2.83 o 
   5   4   1        0.01        0.04      0.17 o 
   6   4   1        8.65        9.12      0.57 o 
   7   4   1        3.57        4.55      0.50 o 
   8   4   1        5.32        6.99      1.35 o 
   9   4   1       16.44       18.47      1.43 o 
  -7   5   1        0.05        0.29      0.61 o 
  -6   5   1        5.80        6.71      1.09 o 
  -5   5   1       85.10       83.76      3.09 o 
  -4   5   1        0.08        0.15      0.49 o 
  -3   5   1        7.07        7.10      0.47 o 
  -2   5   1       13.59       12.61      0.54 o 
  -1   5   1      141.26      176.69      3.44 o 
   0   5   1       60.52       57.48      0.95 o 
   1   5   1        4.01        8.06      0.40 o 
   2   5   1     1667.68     1854.21     24.19 o 
   3   5   1       11.15       16.04      0.70 o 
   4   5   1      100.76      113.97      2.72 o 
   5   5   1        7.35        6.00      0.44 o 
   6   5   1        0.23        0.07      0.25 o 
   7   5   1      115.39      111.93      2.25 o 
   8   5   1       31.73       29.54      1.33 o 
  -7   6   1        3.71        5.34      1.18 o 
  -6   6   1        1.89        3.07      0.88 o 
  -5   6   1        1.78        1.90      0.74 o 
  -4   6   1       53.67       47.85      2.06 o 
  -3   6   1      462.90      472.17     13.41 o 
  -2   6   1       30.65       31.61      0.87 o 
  -1   6   1       11.03       11.45      0.54 o 
   0   6   1       20.07       18.42      0.61 o 
   1   6   1     1868.55     2041.89     14.47 o 
   2   6   1      868.06      941.45      9.16 o 
   3   6   1        0.71        0.22      0.17 o 
   4   6   1       17.19       18.09      0.62 o 
   5   6   1      161.45      148.80      2.37 o 
   6   6   1       27.71       24.32      1.05 o 
   7   6   1      140.39      134.04      4.23 o 
   8   6   1       15.67       17.12      1.34 o 
   9   6   1       11.96       15.08      2.05 o 
  10   6   1        3.59        4.84      1.55 o 
  -6   7   1        0.23        0.31      0.65 o 
  -5   7   1        5.74        5.18      1.02 o 
  -4   7   1        1.09        0.20      0.53 o 
  -3   7   1      166.05      155.47      6.19 o 
  -2   7   1       22.63       21.85      1.05 o 
  -1   7   1       14.58       15.35      0.66 o 
   0   7   1       22.73       26.52      0.86 o 
   1   7   1       11.35       14.58      0.61 o 
   2   7   1        6.89       12.45      0.57 o 
   3   7   1       27.10       23.53      0.72 o 
   4   7   1      111.23      113.66      1.95 o 
   5   7   1        3.83        4.33      0.52 o 
   6   7   1       35.02       31.63      1.26 o 
   7   7   1        0.05        0.08      0.47 o 
   8   7   1       10.78       10.86      1.20 o 
   9   7   1       12.83       16.60      1.45 o 
  -6   8   1        0.08        0.10      0.82 o 
  -5   8   1        3.57        4.49      1.65 o 
  -4   8   1        2.27        2.52      0.79 o 
  -3   8   1       62.83       61.15      2.35 o 
  -2   8   1       30.11       25.45      1.16 o 
  -1   8   1       28.33       23.80      0.89 o 
   0   8   1        7.32        6.73      0.52 o 
   1   8   1       35.25       32.13      1.04 o 
   2   8   1       69.81       69.38      1.28 o 
   3   8   1       89.91       87.46      5.58 o 
   4   8   1       20.95       17.89      0.90 o 
   5   8   1       37.28       33.81      1.75 o 
   6   8   1        0.75        1.09      0.56 o 
   7   8   1        0.72        1.21      0.60 o 
   8   8   1       84.83       79.84      2.82 o 
   9   8   1        3.54        2.88      0.84 o 
  -5   9   1        0.00       -0.18      0.61 o 
  -4   9   1        9.70        8.24      1.21 o 
  -3   9   1       12.88       13.08      1.32 o 
  -2   9   1       26.98       31.25      1.69 o 
  -1   9   1       52.33       50.44      1.55 o 
   0   9   1        0.16        0.15      0.28 o 
   1   9   1       12.41       12.39      0.68 o 
   2   9   1       43.67       38.08      1.28 o 
   3   9   1       34.41       32.95      2.05 o 
   4   9   1        1.11        0.16      0.47 o 
   5   9   1      158.17      141.25      3.39 o 
   6   9   1        0.42        0.55      0.53 o 
   7   9   1        0.46        0.84      0.54 o 
   8   9   1       18.83       17.73      1.48 o 
   9   9   1        3.87        4.64      1.06 o 
  -4  10   1        0.11        0.60      0.74 o 
  -3  10   1        0.09        0.26      0.62 o 
  -2  10   1        1.87        1.60      0.71 o 
  -1  10   1        0.21        0.02      0.41 o 
   0  10   1        0.05        0.19      0.35 o 
   1  10   1      136.16      138.51      2.54 o 
   2  10   1       49.05       52.74      1.88 o 
   3  10   1        5.43        4.79      0.83 o 
   4  10   1      213.18      193.79      4.01 o 
   5  10   1        0.17        0.06      0.48 o 
   6  10   1        2.03        3.44      0.83 o 
   7  10   1        0.11        0.06      0.52 o 
   8  10   1        3.78        4.57      1.05 o 
   9  10   1        3.03        2.66      0.96 o 
  -3  11   1        0.65        1.40      0.81 o 
  -2  11   1        5.70        6.79      1.15 o 
  -1  11   1        0.00        0.04      0.58 o 
   0  11   1        1.60        2.47      0.76 o 
   1  11   1        1.58        2.05      0.70 o 
   2  11   1        0.10        0.27      0.50 o 
   3  11   1        5.03        4.62      0.86 o 
   4  11   1       19.91       19.19      2.05 o 
   5  11   1       39.01       35.76      1.94 o 
   6  11   1        0.14        0.46      0.64 o 
   7  11   1        8.82        8.32      1.27 o 
   8  11   1        0.03        1.16      0.77 o 
  -2  12   1        8.32       11.63      2.10 o 
  -1  12   1        0.43       -0.35      0.95 o 
   1  12   1        5.80        5.84      1.01 o 
   2  12   1       10.52       11.06      1.22 o 
   3  12   1       38.22       36.40      1.96 o 
   4  12   1       19.99       17.90      1.82 o 
   5  12   1        4.16        2.58      0.79 o 
   6  12   1       10.71       11.73      1.44 o 
   7  12   1        2.29        1.20      0.89 o 
   1  13   1        1.23        1.20      1.00 o 
   2  13   1        0.44        0.84      0.66 o 
   3  13   1        0.98        0.49      0.65 o 
   4  13   1        3.82        4.09      0.99 o 
   5  13   1        0.00       -0.56      0.56 o 
   6  13   1        1.07        1.07      0.84 o 
   2  14   1        3.30        4.41      1.06 o 
   3  14   1        1.89        3.14      0.95 o 
   4  14   1        1.92        2.43      0.91 o 
  -5 -13   2        5.58        5.11      1.14 o 
  -4 -13   2        4.60        4.91      1.09 o 
  -3 -13   2        0.42        0.75      0.70 o 
  -2 -13   2        1.10        1.10      1.05 o 
  -1 -13   2        4.69        3.99      1.45 o 
  -6 -12   2        0.55        1.91      0.83 o 
  -5 -12   2        6.30        7.26      1.23 o 
  -4 -12   2        0.88        0.77      0.67 o 
  -3 -12   2        8.08        7.82      1.20 o 
  -2 -12   2        0.76        1.28      0.70 o 
  -1 -12   2        0.47        0.60      0.95 o 
   0 -12   2        4.31        5.09      1.50 o 
   1 -12   2        4.36        5.49      1.60 o 
  -7 -11   2        0.53        0.67      0.74 o 
  -6 -11   2       34.64       33.78      2.07 o 
  -5 -11   2        0.03        0.56      0.63 o 
  -4 -11   2       16.07       15.03      1.43 o 
  -3 -11   2       13.61       11.08      1.80 o 
  -2 -11   2        2.86        1.63      0.69 o 
  -1 -11   2        0.03       -0.19      0.43 o 
   0 -11   2        0.08        0.15      0.56 o 
   1 -11   2        0.05        0.67      0.63 o 
   2 -11   2        0.99        1.20      1.10 o 
  -8 -10   2        0.00        0.07      0.56 o 
  -7 -10   2        1.74        0.98      0.69 o 
  -6 -10   2      113.20      110.18      3.41 o 
  -5 -10   2       60.70       60.46      3.64 o 
  -4 -10   2      238.83      233.75     11.31 o 
  -3 -10   2       78.85       72.40      2.50 o 
  -2 -10   2       18.32       14.45      1.00 o 
  -1 -10   2      224.41      218.36      5.14 o 
   0 -10   2       71.53       64.98      2.45 o 
   1 -10   2       12.41       11.50      1.75 o 
   2 -10   2        9.16        7.39      1.65 o 
   3 -10   2        4.81        7.79      1.27 o 
  -9  -9   2        0.21       -0.38      0.58 o 
  -8  -9   2        0.00        0.31      0.55 o 
  -7  -9   2        3.85        4.08      0.93 o 
  -6  -9   2        3.26        2.19      0.76 o 
  -5  -9   2       60.78       63.22      3.09 o 
  -4  -9   2       23.21       21.16      1.70 o 
  -3  -9   2        0.26        0.09      0.36 o 
  -2  -9   2       72.28       71.16      1.83 o 
  -1  -9   2       23.11       23.06      2.57 o 
   0  -9   2       24.05       23.05      1.12 o 
   1  -9   2        0.57        2.07      0.54 o 
   2  -9   2        0.02        0.09      0.43 o 
   3  -9   2        0.80        0.29      0.62 o 
   4  -9   2       14.52       11.33      1.41 o 
  -9  -8   2        4.57        5.80      1.11 o 
  -8  -8   2        3.21        3.93      0.89 o 
  -7  -8   2        7.78        8.53      1.12 o 
  -6  -8   2        8.92        7.52      1.07 o 
  -5  -8   2        2.73        3.42      0.76 o 
  -4  -8   2      128.77      133.43      2.40 o 
  -3  -8   2        0.04       -0.15      0.32 o 
  -2  -8   2        0.33        0.21      0.33 o 
  -1  -8   2        3.70        4.06      0.54 o 
   0  -8   2       41.16       37.25      1.43 o 
   1  -8   2       17.76       16.35      0.97 o 
   2  -8   2        0.05        0.15      0.39 o 
   3  -8   2       61.22       61.95      3.27 o 
   4  -8   2       16.16       13.26      2.30 o 
   5  -8   2        2.46        3.11      0.95 o 
  -9  -7   2        4.71        5.64      1.07 o 
  -8  -7   2        0.20        0.28      0.50 o 
  -7  -7   2       40.63       38.61      1.90 o 
  -6  -7   2       42.70       42.97      1.91 o 
  -5  -7   2       74.20       75.58      1.83 o 
  -4  -7   2      133.28      137.41      2.30 o 
  -3  -7   2       48.73       47.75      1.91 o 
  -2  -7   2       53.57       55.40      1.42 o 
  -1  -7   2        1.11        1.32      0.30 o 
   0  -7   2       29.78       33.92      0.95 o 
   1  -7   2        1.09        1.94      0.35 o 
   2  -7   2        8.64       10.87      0.79 o 
   3  -7   2        2.02        1.93      0.51 o 
   4  -7   2        0.11       -0.32      0.49 o 
   5  -7   2        3.02        4.48      0.99 o 
   6  -7   2        0.78        1.12      0.79 o 
  -9  -6   2        6.16        7.49      1.65 o 
  -8  -6   2        0.04        0.75      0.70 o 
  -7  -6   2       42.44       40.01      1.46 o 
  -6  -6   2      202.51      205.55      5.44 o 
  -5  -6   2       61.96       58.79      1.55 o 
  -4  -6   2       13.54       12.74      0.76 o 
  -3  -6   2        5.27        3.98      0.48 o 
  -2  -6   2       54.80       44.37      0.90 o 
  -1  -6   2      688.19      706.52      5.16 o 
   0  -6   2       34.50       36.00      0.89 o 
   1  -6   2        0.31       -0.11      0.19 o 
   2  -6   2       63.22       66.67      1.94 o 
   3  -6   2        0.03        0.84      0.52 o 
   4  -6   2        1.11        1.30      0.49 o 
   5  -6   2        0.14        0.68      0.60 o 
   6  -6   2        9.77       12.38      1.43 o 
   7  -6   2        4.40        4.57      1.09 o 
  -9  -5   2       44.93       51.02      3.34 o 
  -8  -5   2        3.97        4.11      0.68 o 
  -7  -5   2      106.09       94.15      2.14 o 
  -6  -5   2       82.95       83.70      2.75 o 
  -5  -5   2       49.77       49.98      1.37 o 
  -4  -5   2      255.36      275.15      5.23 o 
  -3  -5   2      181.03      190.81      2.06 o 
  -2  -5   2        0.00        0.78      0.19 o 
  -1  -5   2       89.50       83.66      1.15 o 
   0  -5   2       90.43      104.53      1.69 o 
   1  -5   2       49.15       54.17      1.02 o 
   2  -5   2       88.87       89.21      2.06 o 
   3  -5   2      156.22      166.06      8.14 o 
   4  -5   2      154.20      150.89      4.96 o 
   5  -5   2       78.94       72.21      3.49 o 
   6  -5   2        8.22        7.34      1.32 o 
   7  -5   2        5.51        4.09      1.01 o 
  -9  -4   2       49.34       49.42      3.19 o 
  -8  -4   2        9.87        9.32      1.32 o 
  -7  -4   2        0.81        0.87      0.42 o 
  -6  -4   2        3.82        3.73      0.43 o 
  -5  -4   2      141.29      139.57      2.30 o 
  -4  -4   2      795.30      792.92      8.80 o 
  -3  -4   2      241.46      226.03      3.16 o 
  -2  -4   2      203.96      209.10      3.93 o 
  -1  -4   2       19.26       18.15      0.50 o 
   0  -4   2      245.83      298.54      2.56 o 
   1  -4   2      421.76      502.65      9.96 o 
   2  -4   2      194.77      194.24      3.52 o 
   3  -4   2        4.61        3.71      0.49 o 
   4  -4   2        0.06        0.19      0.30 o 
   5  -4   2      174.33      183.66     10.23 o 
   6  -4   2       54.76       51.35      2.31 o 
   7  -4   2        2.82        2.50      0.85 o 
   8  -4   2        2.00        2.90      0.99 o 
  -9  -3   2       19.34       24.56      2.35 o 
  -8  -3   2        0.41        0.45      0.55 o 
  -7  -3   2        8.52        9.17      0.66 o 
  -6  -3   2       46.95       40.13      1.21 o 
  -5  -3   2        1.57        0.66      0.23 o 
  -4  -3   2       30.23       24.00      0.68 o 
  -3  -3   2      204.16      217.96      2.31 o 
  -2  -3   2      143.57      126.17      1.55 o 
  -1  -3   2        7.05        7.29      0.28 o 
   0  -3   2      147.39      158.56      1.32 o 
   1  -3   2      368.18      357.68      6.35 o 
   2  -3   2      728.35      801.77     22.54 o 
   3  -3   2        7.55        8.59      0.44 o 
   4  -3   2        1.94        1.73      0.51 o 
   5  -3   2       61.69       59.55      2.98 o 
   6  -3   2       16.72       15.97      1.34 o 
   7  -3   2       36.32       34.92      1.99 o 
   8  -3   2        0.26        0.16      0.65 o 
  -9  -2   2        2.03        2.40      1.15 o 
  -8  -2   2        1.78        2.59      0.60 o 
  -7  -2   2        7.33        5.14      0.66 o 
  -6  -2   2       24.79       21.05      0.80 o 
  -5  -2   2        0.37        0.28      0.19 o 
  -4  -2   2      587.19      632.58      4.50 o 
  -3  -2   2      212.33      226.43      2.44 o 
  -2  -2   2     2216.05     2219.91     26.70 o 
  -1  -2   2        3.85        3.83      0.40 o 
   0  -2   2     1248.84     1270.49      9.16 o 
   1  -2   2      387.31      428.17     10.31 o 
   2  -2   2      735.92      833.16     16.00 o 
   3  -2   2        6.94        8.99      0.34 o 
   4  -2   2      180.07      188.16      6.12 o 
   5  -2   2       46.89       48.70      2.02 o 
   6  -2   2       10.33       13.08      1.48 o 
   7  -2   2      197.75      197.01      8.36 o 
   8  -2   2        4.54        5.09      1.04 o 
  -9  -1   2        0.27        0.47      0.63 o 
  -8  -1   2        2.90        3.90      0.83 o 
  -7  -1   2       35.26       29.15      1.25 o 
  -6  -1   2        9.99        9.13      0.59 o 
  -5  -1   2       21.86       23.02      0.74 o 
  -4  -1   2     1147.53     1267.81      5.68 o 
  -3  -1   2      311.31      317.46      2.14 o 
  -2  -1   2      197.90      192.74      1.33 o 
  -1  -1   2       62.18       76.91      1.60 o 
   0  -1   2        0.86        0.24      0.08 o 
   1  -1   2     7364.01     6789.76    196.30 o 
   2  -1   2      302.19      328.35      8.86 o 
   3  -1   2      162.61      183.76      4.88 o 
   4  -1   2       68.42       71.10      2.50 o 
   5  -1   2        0.24        0.78      0.32 o 
   6  -1   2       51.57       48.11      2.00 o 
   7  -1   2       12.40       13.93      1.29 o 
   8  -1   2        2.89        4.32      0.97 o 
   9  -1   2        0.18       -0.08      0.65 o 
  -9   0   2        5.95        7.50      1.20 o 
  -8   0   2        0.14       -0.06      0.49 o 
  -7   0   2        0.69        0.23      0.39 o 
  -6   0   2       67.47       59.57      1.83 o 
  -5   0   2       51.12       52.00      1.08 o 
  -4   0   2       47.46       47.38      0.92 o 
  -3   0   2        9.94        9.26      0.38 o 
  -2   0   2      275.80      280.94      2.76 o 
  -1   0   2      503.62      489.36      5.43 o 
   0   0   2     1555.19     1568.05     20.39 o 
   1   0   2     1054.23      956.31     15.22 o 
   2   0   2     1814.39     1808.37     30.37 o 
   3   0   2     1376.18     1364.03     30.81 o 
   4   0   2      131.05      147.28      3.94 o 
   5   0   2       44.48       45.87      1.27 o 
   6   0   2        0.25       -0.14      0.26 o 
   7   0   2       21.12       21.47      1.11 o 
   8   0   2        5.41        5.99      1.40 o 
   9   0   2        0.82        0.82      0.69 o 
  -9   1   2        2.72        3.64      1.01 o 
  -8   1   2        3.10        2.12      0.79 o 
  -7   1   2        9.99        9.38      1.11 o 
  -6   1   2        0.34        0.18      0.35 o 
  -5   1   2       32.35       32.94      0.88 o 
  -4   1   2      100.02      111.93      1.50 o 
  -3   1   2       49.53       46.82      1.29 o 
  -2   1   2        3.95        3.77      0.63 o 
  -1   1   2       60.56       57.88      1.09 o 
   0   1   2     1430.33     1394.17      9.09 o 
   1   1   2      164.96      198.21      2.34 o 
   2   1   2     1070.21     1081.70     20.25 o 
   3   1   2       58.94       63.60      1.51 o 
   4   1   2       50.95       41.93      1.46 o 
   5   1   2       84.40       91.58      2.30 o 
   6   1   2        7.41        6.58      0.64 o 
   7   1   2       43.81       42.67      1.67 o 
   8   1   2        3.47        5.63      0.97 o 
   9   1   2        2.29        1.97      0.76 o 
  -9   2   2        2.21        2.82      0.98 o 
  -8   2   2       10.39       11.41      1.34 o 
  -7   2   2       16.80       16.45      1.39 o 
  -6   2   2       57.51       52.95      2.60 o 
  -5   2   2       42.24       38.41      1.52 o 
  -4   2   2        1.39        1.79      0.26 o 
  -3   2   2     1834.94     2009.94     47.15 o 
  -2   2   2     1225.32     1175.61     26.38 o 
  -1   2   2      136.97      125.66      3.41 o 
   0   2   2      136.46      121.93      0.96 o 
   1   2   2     1955.71     1955.21     29.39 o 
   2   2   2    14508.73    11532.26    506.09 o 
   3   2   2     2017.77     2111.20     30.63 o 
   4   2   2      270.97      300.00      4.49 o 
   5   2   2        8.41        8.91      0.47 o 
   6   2   2       54.19       50.89      1.83 o 
   7   2   2       94.50      100.19      2.16 o 
   8   2   2        2.33        1.80      0.50 o 
   9   2   2       11.31       10.88      1.90 o 
  -8   3   2        1.11        0.34      0.62 o 
  -7   3   2       36.78       36.27      4.77 o 
  -6   3   2        0.04        0.14      0.48 o 
  -5   3   2       40.36       42.45      1.35 o 
  -4   3   2       29.40       26.97      0.98 o 
  -3   3   2        2.79        3.38      0.40 o 
  -2   3   2       43.53       42.98      0.85 o 
  -1   3   2      361.88      361.32      4.18 o 
   0   3   2      342.63      322.68      5.19 o 
   1   3   2     2049.25     2064.14     40.49 o 
   2   3   2     2134.74     2140.44     34.58 o 
   3   3   2        1.37        1.45      0.20 o 
   4   3   2       44.72       53.15      0.95 o 
   5   3   2       85.71       95.00      2.63 o 
   6   3   2        3.34        3.07      0.43 o 
   7   3   2        0.88        0.72      0.40 o 
   8   3   2        1.09        0.92      0.56 o 
   9   3   2        2.03        1.06      0.65 o 
  10   3   2        9.35       10.03      2.00 o 
  -8   4   2        0.05        0.60      0.67 o 
  -7   4   2        4.30        3.95      0.93 o 
  -6   4   2        9.45        7.44      1.06 o 
  -5   4   2       21.68       16.65      1.25 o 
  -4   4   2       49.99       47.38      2.14 o 
  -3   4   2      213.58      226.03      7.03 o 
  -2   4   2      208.25      255.88      5.81 o 
  -1   4   2      251.93      240.81      4.69 o 
   0   4   2       17.80       16.85      0.46 o 
   1   4   2       18.56       19.61      0.46 o 
   2   4   2       22.83       29.58      0.77 o 
   3   4   2       15.67       14.96      0.44 o 
   4   4   2       17.69       18.97      0.60 o 
   5   4   2       64.47       74.34      2.31 o 
   6   4   2       98.04       93.81      3.13 o 
   7   4   2        6.30        5.53      0.62 o 
   8   4   2        3.80        4.56      0.85 o 
   9   4   2        0.43        0.82      0.62 o 
  10   4   2       28.68       42.13      3.24 o 
  -7   5   2        2.47        3.50      0.97 o 
  -6   5   2        4.15        4.72      0.95 o 
  -5   5   2        3.07        3.80      0.86 o 
  -4   5   2       18.48       15.93      0.92 o 
  -3   5   2        4.23        3.33      0.46 o 
  -2   5   2        0.16        0.08      0.15 o 
  -1   5   2      543.28      578.89     12.16 o 
   0   5   2       23.77       21.92      0.59 o 
   1   5   2       13.60       12.01      0.44 o 
   2   5   2      346.90      356.16      3.45 o 
   3   5   2      877.82      964.14     18.61 o 
   4   5   2        0.45        0.65      0.19 o 
   5   5   2      240.85      233.93      3.21 o 
   6   5   2       19.76       19.45      0.94 o 
   7   5   2       18.19       15.89      0.95 o 
   8   5   2        1.10        0.34      0.51 o 
   9   5   2        0.00       -0.25      0.47 o 
  -7   6   2        0.05       -0.39      0.71 o 
  -6   6   2       11.34       12.73      1.41 o 
  -5   6   2       17.05       16.50      1.60 o 
  -4   6   2       55.48       53.98      2.14 o 
  -3   6   2      275.93      284.10      9.19 o 
  -2   6   2        0.02        0.09      0.19 o 
  -1   6   2       52.42       55.62      1.30 o 
   0   6   2       78.78       75.21      1.42 o 
   1   6   2       31.37       37.32      1.01 o 
   2   6   2       12.25        9.13      0.42 o 
   3   6   2        3.39        6.78      0.61 o 
   4   6   2       25.60       25.75      0.94 o 
   5   6   2       76.44       73.74      1.65 o 
   6   6   2      454.92      441.21      5.84 o 
   7   6   2      213.06      208.02      4.47 o 
   8   6   2        7.74        6.78      0.79 o 
   9   6   2        0.43        0.05      0.75 o 
  10   6   2        6.18        7.29      1.75 o 
  -6   7   2        5.30        6.41      1.30 o 
  -5   7   2        0.12        0.30      0.56 o 
  -4   7   2       12.33       11.73      1.22 o 
  -3   7   2       12.49        9.84      0.87 o 
  -2   7   2        1.29        1.23      0.48 o 
  -1   7   2        1.88        1.62      0.30 o 
   0   7   2       16.45       10.03      0.53 o 
   1   7   2      220.85      224.03      3.14 o 
   2   7   2       33.04       28.05      0.74 o 
   3   7   2       98.82       96.10      1.76 o 
   4   7   2       94.56       89.80      1.78 o 
   5   7   2        6.41        5.50      0.59 o 
   6   7   2      179.11      177.41      3.42 o 
   7   7   2        8.25        7.41      0.75 o 
   8   7   2       22.15       17.44      1.38 o 
   9   7   2        2.22        2.05      0.90 o 
  -6   8   2        0.44        0.98      0.81 o 
  -5   8   2        0.05        0.28      0.65 o 
  -4   8   2        1.27        0.62      0.58 o 
  -3   8   2       14.95       15.66      1.32 o 
  -2   8   2       24.42       20.48      1.36 o 
  -1   8   2      355.42      360.79      6.80 o 
   0   8   2       64.79       68.24      1.39 o 
   1   8   2      163.66      160.19      1.95 o 
   2   8   2       28.99       27.19      0.81 o 
   3   8   2      249.91      272.70     12.43 o 
   4   8   2       59.25       64.82      2.39 o 
   5   8   2       87.75       86.25      2.26 o 
   6   8   2        1.03        1.14      0.42 o 
   7   8   2       47.14       45.48      2.03 o 
   8   8   2       45.52       42.97      2.25 o 
   9   8   2        8.85        8.95      1.80 o 
  -5   9   2        0.68        0.87      0.78 o 
  -4   9   2       12.23       11.51      1.62 o 
  -3   9   2       17.57       15.31      1.80 o 
  -2   9   2        4.64        4.12      0.67 o 
  -1   9   2      158.17      153.59      5.72 o 
   0   9   2      334.46      326.88      5.05 o 
   1   9   2       15.45       12.96      0.74 o 
   2   9   2       51.30       43.56      1.36 o 
   3   9   2       10.17       11.81      0.79 o 
   4   9   2      211.09      221.33      3.39 o 
   5   9   2        3.71        4.53      0.63 o 
   6   9   2       17.42       17.93      1.38 o 
   7   9   2        1.31        2.17      0.70 o 
   8   9   2        2.37        2.16      1.20 o 
   9   9   2        0.99        0.74      0.68 o 
  -4  10   2        4.13        3.06      0.97 o 
  -3  10   2        1.23        1.19      0.76 o 
  -2  10   2        1.40        2.52      0.79 o 
  -1  10   2        0.58        1.11      0.49 o 
   0  10   2        1.24        0.69      0.36 o 
   1  10   2      291.39      305.19      3.71 o 
   2  10   2       62.63       58.09      1.68 o 
   3  10   2       10.35        9.15      0.80 o 
   4  10   2       73.76       59.37      2.27 o 
   5  10   2       61.74       63.86      3.57 o 
   6  10   2        7.76        6.94      1.08 o 
   7  10   2        9.54        9.59      1.23 o 
   8  10   2        2.24        3.02      0.90 o 
   9  10   2        6.64        8.16      1.36 o 
  -3  11   2        4.46        4.25      1.09 o 
  -2  11   2        5.37        5.77      1.08 o 
  -1  11   2        4.18        7.74      1.60 o 
   0  11   2        6.25        6.31      0.99 o 
   1  11   2       19.28       19.10      1.11 o 
   2  11   2        2.30        1.83      0.52 o 
   3  11   2       23.49       19.19      1.39 o 
   4  11   2        2.45        2.26      0.70 o 
   5  11   2       10.07        7.22      1.07 o 
   6  11   2       16.80       16.60      1.45 o 
   7  11   2        0.00       -0.12      0.54 o 
   8  11   2        3.93        4.57      1.07 o 
  -2  12   2        0.46       -0.05      1.00 o 
  -1  12   2        2.27        1.90      1.20 o 
   0  12   2       11.41       12.44      1.30 o 
   1  12   2       13.70       14.03      1.90 o 
   2  12   2        1.53        0.26      0.55 o 
   3  12   2        5.34        4.81      0.95 o 
   4  12   2        6.73        6.52      1.08 o 
   5  12   2        2.23        2.74      0.81 o 
   6  12   2        0.09        0.24      0.65 o 
   7  12   2        1.86        1.34      0.84 o 
   1  13   2        0.13        0.40      0.90 o 
   2  13   2        0.02        0.39      0.58 o 
   3  13   2        2.49        2.57      0.86 o 
   4  13   2        4.31        4.62      1.40 o 
   5  13   2        0.08        0.42      0.65 o 
   6  13   2        2.74        4.29      1.05 o 
   2  14   2        5.29        6.64      1.75 o 
   3  14   2        0.00       -0.04      0.65 o 
   4  14   2        0.88        2.89      0.95 o 
   5  14   2        3.68        4.75      1.16 o 
  -3 -13   3        0.29        0.69      0.72 o 
  -6 -12   3       10.51       10.86      1.50 o 
  -5 -12   3        1.40        1.31      0.77 o 
  -4 -12   3        0.18       -0.04      0.54 o 
  -3 -12   3        4.25        5.40      1.04 o 
  -2 -12   3        1.13        0.45      0.90 o 
  -1 -12   3        0.38        1.10      1.10 o 
   0 -12   3        3.80        4.72      1.06 o 
  -7 -11   3        2.10        5.28      1.13 o 
  -6 -11   3        9.39        9.24      1.75 o 
  -5 -11   3        0.49       -0.22      0.45 o 
  -4 -11   3       36.30       38.19      3.37 o 
  -3 -11   3       10.98       12.30      1.80 o 
  -2 -11   3       16.94       17.54      1.43 o 
  -1 -11   3        9.73        8.77      1.19 o 
   0 -11   3        7.33        9.11      1.21 o 
   1 -11   3        6.86        7.22      1.18 o 
   2 -11   3        0.22        0.50      1.00 o 
  -8 -10   3        1.92        1.68      0.88 o 
  -7 -10   3        2.95        5.32      1.11 o 
  -6 -10   3       35.43       33.89      1.96 o 
  -5 -10   3       91.68       93.59      3.07 o 
  -4 -10   3       20.88       20.99      3.09 o 
  -3 -10   3       50.71       50.69      1.73 o 
  -2 -10   3        0.35        0.07      0.42 o 
  -1 -10   3        0.51        0.25      0.62 o 
   0 -10   3       26.97       24.65      1.62 o 
   1 -10   3        8.79        8.86      1.16 o 
   2 -10   3        0.34        0.71      0.70 o 
   3 -10   3        0.14       -0.25      1.00 o 
  -8  -9   3        3.45        2.98      0.94 o 
  -7  -9   3        0.09        0.27      0.56 o 
  -6  -9   3        1.49        2.30      0.72 o 
  -5  -9   3       83.70       82.82      2.81 o 
  -4  -9   3      523.06      524.23      6.58 o 
  -3  -9   3        0.01       -0.10      0.38 o 
  -2  -9   3       16.73       17.27      1.05 o 
  -1  -9   3        0.50        1.30      0.47 o 
   0  -9   3        0.71        2.77      0.76 o 
   1  -9   3       45.40       42.13      1.99 o 
   2  -9   3        0.00        0.67      0.60 o 
   3  -9   3        2.87        2.62      0.81 o 
   4  -9   3        0.00       -0.41      0.61 o 
  -9  -8   3       23.46       26.98      1.88 o 
  -8  -8   3        0.74        2.10      0.81 o 
  -7  -8   3        0.20        0.09      0.49 o 
  -6  -8   3        4.08        4.74      0.90 o 
  -5  -8   3       71.00       69.42      2.68 o 
  -4  -8   3      217.29      208.98      3.11 o 
  -3  -8   3      151.55      150.16      3.52 o 
  -2  -8   3        0.01        0.25      0.35 o 
  -1  -8   3       51.21       53.63      2.30 o 
   0  -8   3       66.60       62.22      2.41 o 
   1  -8   3      149.85      145.69      3.76 o 
   2  -8   3       14.40       10.63      0.91 o 
   3  -8   3       22.02       26.56      1.33 o 
   4  -8   3        8.01        7.17      1.15 o 
   5  -8   3        0.67        1.91      0.84 o 
  -9  -7   3       12.38       15.67      2.30 o 
  -8  -7   3        1.36        1.47      0.65 o 
  -7  -7   3       44.38       41.63      2.75 o 
  -6  -7   3       15.42       17.81      1.23 o 
  -5  -7   3       21.05       20.51      1.04 o 
  -4  -7   3      127.09      123.56      2.44 o 
  -3  -7   3      132.36      120.48      6.95 o 
  -2  -7   3       34.87       33.43      1.19 o 
  -1  -7   3       79.62       72.75      3.67 o 
   0  -7   3        1.45        1.97      0.34 o 
   1  -7   3        2.80        2.91      0.50 o 
   2  -7   3       15.56       15.81      0.95 o 
   3  -7   3        7.17        8.41      1.02 o 
   4  -7   3        0.51       -0.51      0.45 o 
   5  -7   3        1.34        0.36      0.60 o 
   6  -7   3        2.03        2.06      1.07 o 
  -9  -6   3        0.23        0.65      0.95 o 
  -8  -6   3       13.42       14.29      1.28 o 
  -7  -6   3        1.35        1.98      0.54 o 
  -6  -6   3       31.33       29.45      1.27 o 
  -5  -6   3      148.13      141.83      3.97 o 
  -4  -6   3      150.57      140.41      4.71 o 
  -3  -6   3      381.12      395.12      3.71 o 
  -2  -6   3      232.05      248.71      4.11 o 
  -1  -6   3      101.45       99.84      2.13 o 
   0  -6   3       29.51       29.78      0.84 o 
   1  -6   3        1.27        0.92      0.26 o 
   2  -6   3        0.04        0.70      0.35 o 
   3  -6   3       11.68       13.54      0.91 o 
   4  -6   3        3.70        4.46      0.68 o 
   5  -6   3        5.94        7.80      1.15 o 
   6  -6   3        2.22        2.52      0.84 o 
  -9  -5   3        3.46        3.09      1.25 o 
  -8  -5   3        3.08        3.10      0.64 o 
  -7  -5   3       41.95       35.90      1.39 o 
  -6  -5   3        6.53        6.75      0.68 o 
  -5  -5   3        0.61        0.50      0.33 o 
  -4  -5   3        9.78        9.50      0.66 o 
  -3  -5   3       17.29       12.56      0.71 o 
  -2  -5   3        8.80        7.12      0.35 o 
  -1  -5   3      161.19      175.47      2.49 o 
   0  -5   3       24.95       24.70      0.70 o 
   1  -5   3       65.76       74.23      1.72 o 
   2  -5   3      122.25      121.07      4.61 o 
   3  -5   3        9.17        9.26      0.71 o 
   4  -5   3        0.12        0.09      0.35 o 
   5  -5   3        9.81        8.80      0.87 o 
   6  -5   3       11.69       11.58      1.31 o 
   7  -5   3        0.01        0.28      0.65 o 
  -9  -4   3       64.48       66.13      2.66 o 
  -8  -4   3       34.13       37.07      1.91 o 
  -7  -4   3        1.21        0.94      0.43 o 
  -6  -4   3        5.81        5.86      0.62 o 
  -5  -4   3        2.77        4.03      0.50 o 
  -4  -4   3       95.39      102.88      1.32 o 
  -3  -4   3      311.31      329.42      8.54 o 
  -2  -4   3       35.76       26.47      0.85 o 
  -1  -4   3        0.71        0.41      0.14 o 
   0  -4   3      309.85      341.13      2.26 o 
   1  -4   3      177.32      202.58      3.42 o 
   2  -4   3        0.13       -0.02      0.17 o 
   3  -4   3      277.71      281.54     11.60 o 
   4  -4   3       18.31       16.24      0.90 o 
   5  -4   3        1.38        1.54      0.51 o 
   6  -4   3       23.27       21.89      1.57 o 
   7  -4   3        8.39        8.63      1.25 o 
  -9  -3   3       34.85       33.30      2.80 o 
  -8  -3   3        0.75        1.84      0.72 o 
  -7  -3   3       17.19       14.39      1.24 o 
  -6  -3   3        2.02        1.36      0.33 o 
  -5  -3   3        7.77        7.64      0.48 o 
  -4  -3   3      116.64      127.50      1.50 o 
  -3  -3   3       74.40       63.66      1.61 o 
  -2  -3   3       80.72       87.14      1.90 o 
  -1  -3   3      753.79      777.77      4.64 o 
   0  -3   3      102.98      119.38      1.40 o 
   1  -3   3      143.29      133.34      1.52 o 
   2  -3   3      223.97      228.84      3.98 o 
   3  -3   3       89.15       93.71      2.65 o 
   4  -3   3       35.14       29.09      1.80 o 
   5  -3   3      228.98      235.40     10.55 o 
   6  -3   3       67.31       63.89      2.59 o 
   7  -3   3       32.58       28.08      1.84 o 
   8  -3   3        0.08        0.05      0.67 o 
  -9  -2   3        0.59        1.05      1.05 o 
  -8  -2   3       27.28       25.00      1.55 o 
  -7  -2   3      217.03      219.03      3.19 o 
  -6  -2   3        6.23        7.63      0.56 o 
  -5  -2   3       17.65       20.39      0.80 o 
  -4  -2   3       14.02       18.00      0.61 o 
  -3  -2   3      999.32     1018.68      8.48 o 
  -2  -2   3        2.54        3.91      0.33 o 
  -1  -2   3       44.67       44.51      0.88 o 
   0  -2   3     1860.91     1869.21     15.10 o 
   1  -2   3      514.55      502.63      8.21 o 
   2  -2   3      728.90      806.30     13.25 o 
   3  -2   3      445.27      465.67     12.13 o 
   4  -2   3      399.05      398.90     14.26 o 
   5  -2   3      127.79      125.53      3.76 o 
   6  -2   3        6.24        4.66      0.79 o 
   7  -2   3       28.67       31.79      2.12 o 
   8  -2   3        0.13        0.23      0.67 o 
  -9  -1   3        2.20        2.70      1.20 o 
  -8  -1   3        2.62        2.12      0.72 o 
  -7  -1   3       13.17       15.77      1.01 o 
  -6  -1   3       68.08       64.37      1.64 o 
  -5  -1   3       67.99       67.03      1.42 o 
  -4  -1   3      339.72      356.86      3.70 o 
  -3  -1   3      159.07      149.26      2.77 o 
  -2  -1   3        2.63        1.93      0.18 o 
  -1  -1   3     1682.60     1767.66     31.17 o 
   0  -1   3     8178.32     7586.62     91.08 o 
   1  -1   3     3986.14     3847.24     41.85 o 
   2  -1   3      161.31      173.08      8.04 o 
   3  -1   3       89.05       96.08      1.96 o 
   4  -1   3       56.51       56.16      1.78 o 
   5  -1   3       34.21       30.61      2.47 o 
   6  -1   3       31.08       31.44      1.25 o 
   7  -1   3        5.23        5.99      0.78 o 
   8  -1   3        0.86        1.25      0.70 o 
   9  -1   3        0.73        0.12      0.74 o 
  -9   0   3        0.19        0.02      0.60 o 
  -8   0   3        0.02        0.02      0.49 o 
  -7   0   3       23.77       21.72      1.14 o 
  -6   0   3        1.77        1.23      0.40 o 
  -5   0   3      118.16      124.40      2.02 o 
  -4   0   3      271.80      306.74      5.02 o 
  -3   0   3       47.52       48.22      1.01 o 
  -2   0   3      313.84      339.47      5.02 o 
  -1   0   3     3501.91     3290.78     51.70 o 
   0   0   3    13049.51    10789.42    246.07 o 
   1   0   3     6161.41     5845.38    171.51 o 
   2   0   3      285.26      285.49      6.94 o 
   3   0   3      319.99      297.98      9.45 o 
   4   0   3       47.04       39.98      2.60 o 
   5   0   3       21.95       21.63      0.93 o 
   6   0   3        8.23        8.42      0.73 o 
   7   0   3       12.86       11.95      0.92 o 
   8   0   3        4.47        3.91      0.88 o 
   9   0   3        0.13        1.07      0.75 o 
  -9   1   3        2.53        2.25      0.90 o 
  -8   1   3        1.16        0.70      0.64 o 
  -7   1   3        7.98        7.06      1.01 o 
  -6   1   3        4.31        3.38      0.56 o 
  -5   1   3       20.77       17.58      1.39 o 
  -4   1   3      262.10      229.15      2.82 o 
  -3   1   3      136.53      156.52      2.12 o 
  -2   1   3      181.51      173.66      2.56 o 
  -1   1   3      283.57      285.50      4.23 o 
   0   1   3     2159.42     2168.40     15.78 o 
   1   1   3     1164.45     1177.97      8.22 o 
   2   1   3      275.46      253.42      6.47 o 
   3   1   3       13.50       14.63      0.44 o 
   4   1   3      166.79      180.83      4.41 o 
   5   1   3       19.22       18.48      0.84 o 
   6   1   3       86.43       85.22      1.89 o 
   7   1   3       21.85       20.31      1.07 o 
   8   1   3        0.38       -0.15      0.39 o 
   9   1   3        0.00        0.41      0.70 o 
  -8   2   3        6.02        5.65      1.09 o 
  -7   2   3       54.76       53.40      2.29 o 
  -6   2   3        4.18        3.48      0.58 o 
  -5   2   3      157.29      142.25      4.78 o 
  -4   2   3       12.33       13.37      0.72 o 
  -3   2   3      337.04      410.93     10.33 o 
  -2   2   3        0.33        1.04      0.65 o 
  -1   2   3        6.85        6.24      0.36 o 
   0   2   3      895.49      913.16      4.47 o 
   1   2   3     1278.42     1350.63      9.20 o 
   2   2   3    13844.05    11450.35    950.02 o 
   3   2   3       37.26       34.85      1.49 o 
   4   2   3        6.09        6.65      0.43 o 
   5   2   3       68.88       72.87      1.79 o 
   6   2   3       80.01       80.10      1.86 o 
   7   2   3       25.29       23.55      1.12 o 
   8   2   3        0.10        0.29      0.40 o 
   9   2   3        5.13        4.54      1.50 o 
  -8   3   3        0.98        1.34      0.75 o 
  -7   3   3       18.61       19.78      1.55 o 
  -6   3   3       45.20       44.28      1.99 o 
  -5   3   3       20.43       17.53      0.94 o 
  -4   3   3       17.84       14.25      0.95 o 
  -3   3   3       76.61       67.55      1.42 o 
  -2   3   3      394.43      393.09      6.15 o 
  -1   3   3       93.41       88.69      1.71 o 
   0   3   3        6.64        9.46      0.50 o 
   1   3   3      146.56      143.60      1.48 o 
   2   3   3      279.70      309.16      5.32 o 
   3   3   3      258.18      267.02      4.41 o 
   4   3   3        3.43        5.33      0.37 o 
   5   3   3       25.77       27.04      0.87 o 
   6   3   3       26.12       23.33      1.11 o 
   7   3   3       45.09       44.46      1.45 o 
   8   3   3       21.86       21.16      1.45 o 
   9   3   3       10.20        8.58      1.18 o 
  -8   4   3        0.47        0.30      0.67 o 
  -7   4   3        0.04        0.20      0.58 o 
  -6   4   3        0.36        0.37      0.59 o 
  -5   4   3      149.75      148.98      4.53 o 
  -4   4   3      132.23      130.92      2.43 o 
  -3   4   3      131.33      148.72      4.28 o 
  -2   4   3      158.85      187.69      3.24 o 
  -1   4   3      316.87      332.37      5.71 o 
   0   4   3        4.38        1.91      0.21 o 
   1   4   3      495.26      482.77      5.36 o 
   2   4   3       25.53       30.74      0.82 o 
   3   4   3      531.21      582.37     11.03 o 
   4   4   3     4370.15     4602.28     62.43 o 
   5   4   3        4.18        5.74      0.42 o 
   6   4   3        1.30        1.14      0.30 o 
   7   4   3        0.23        0.07      0.42 o 
   8   4   3      100.74       94.31      2.88 o 
   9   4   3       26.34       22.55      1.61 o 
  10   4   3        3.05        5.24      1.60 o 
  -7   5   3        1.12        2.55      0.88 o 
  -6   5   3        0.13       -0.24      0.48 o 
  -5   5   3       37.26       33.19      1.78 o 
  -4   5   3       32.64       30.78      1.80 o 
  -3   5   3       49.33       55.66      1.45 o 
  -2   5   3        0.17       -0.01      0.14 o 
  -1   5   3       12.30       17.31      0.61 o 
   0   5   3       47.38       45.25      0.83 o 
   1   5   3      200.25      192.71      1.56 o 
   2   5   3      493.14      530.12      7.11 o 
   3   5   3      308.89      384.18      5.69 o 
   4   5   3      671.10      728.36     15.35 o 
   5   5   3      262.64      249.65      7.05 o 
   6   5   3        8.88       10.61      0.76 o 
   7   5   3        3.42        3.62      0.58 o 
   8   5   3       21.83       21.47      1.46 o 
   9   5   3       14.24       16.49      1.43 o 
  10   5   3        1.91        3.48      0.96 o 
  -7   6   3        0.58        1.29      0.86 o 
  -6   6   3       10.62       13.44      1.45 o 
  -5   6   3       32.87       30.81      1.80 o 
  -4   6   3        2.93        3.47      0.59 o 
  -3   6   3        7.25        6.84      0.70 o 
  -2   6   3       53.15       48.95      1.34 o 
  -1   6   3       62.20       64.63      1.13 o 
   0   6   3       54.71       52.01      0.98 o 
   1   6   3      182.13      187.98      3.53 o 
   2   6   3       36.45       42.75      0.74 o 
   3   6   3        0.03        0.45      0.21 o 
   4   6   3        3.20        2.25      0.39 o 
   5   6   3       49.61       52.01      1.50 o 
   6   6   3      238.22      224.22      3.82 o 
   7   6   3        0.02       -0.01      0.37 o 
   8   6   3       16.16       17.93      1.36 o 
   9   6   3        0.63        0.32      0.55 o 
  10   6   3        0.15        0.20      1.00 o 
  -6   7   3        4.83        4.79      1.11 o 
  -5   7   3        3.60        3.17      0.82 o 
  -4   7   3        6.40        6.38      0.99 o 
  -3   7   3       15.97       14.40      0.96 o 
  -2   7   3       18.54       16.18      0.97 o 
  -1   7   3       14.89       13.54      0.62 o 
   0   7   3       71.57       67.82      1.22 o 
   1   7   3        0.10        0.61      0.22 o 
   2   7   3      116.95      113.74      2.08 o 
   3   7   3        1.82        1.19      0.33 o 
   4   7   3       16.65       16.21      0.81 o 
   5   7   3        8.86        9.22      0.80 o 
   6   7   3       44.59       44.27      3.21 o 
   7   7   3        2.14        2.18      0.53 o 
   8   7   3       23.03       26.63      1.58 o 
   9   7   3        6.57        8.39      1.70 o 
  -6   8   3        6.21        9.73      1.50 o 
  -5   8   3        0.71        1.45      0.72 o 
  -4   8   3        4.72        3.54      0.90 o 
  -3   8   3        3.54        3.67      0.64 o 
  -2   8   3       24.44       25.01      1.21 o 
  -1   8   3      288.70      288.81      6.25 o 
   0   8   3       83.36       83.09      1.59 o 
   1   8   3      152.41      158.79      3.26 o 
   2   8   3       63.05       66.41      1.88 o 
   3   8   3       10.70       11.22      0.97 o 
   4   8   3      414.25      446.16      5.06 o 
   5   8   3        0.29       -0.01      0.31 o 
   6   8   3        4.92        3.74      0.58 o 
   7   8   3        0.80        1.27      0.47 o 
   8   8   3       18.16       15.81      1.41 o 
   9   8   3        0.22        0.90      0.85 o 
  -5   9   3        4.77        4.85      1.95 o 
  -4   9   3       12.53       14.15      1.46 o 
  -3   9   3        0.12        0.10      0.61 o 
  -2   9   3       15.71       16.60      1.04 o 
  -1   9   3        0.25        0.47      0.49 o 
   0   9   3       73.89       68.20      1.77 o 
   1   9   3        0.84        1.25      0.42 o 
   2   9   3        0.38        1.48      0.42 o 
   3   9   3        0.49        0.45      0.36 o 
   4   9   3        3.27        4.84      0.63 o 
   5   9   3      213.68      199.27      5.37 o 
   6   9   3        3.07        4.34      0.66 o 
   7   9   3        0.03        0.72      0.56 o 
   8   9   3        3.79        4.09      0.93 o 
   9   9   3        0.05        0.87      0.68 o 
  -4  10   3        2.72        3.49      1.02 o 
  -3  10   3        7.53        8.93      1.23 o 
  -2  10   3        5.46        5.62      0.79 o 
  -1  10   3       23.86       22.44      1.19 o 
   0  10   3       16.63       16.84      1.34 o 
   1  10   3       12.85       11.69      0.88 o 
   2  10   3       32.84       29.95      1.27 o 
   3  10   3        0.00       -0.13      0.32 o 
   4  10   3       80.88       75.32      2.50 o 
   5  10   3       13.25        9.10      0.84 o 
   6  10   3       14.16       13.90      1.36 o 
   7  10   3        9.65       10.33      1.57 o 
   8  10   3        1.58        1.30      1.35 o 
   9  10   3        2.32        3.91      1.01 o 
  -3  11   3        3.01        3.10      0.98 o 
  -2  11   3        5.81        9.07      1.25 o 
  -1  11   3        3.42        4.55      0.95 o 
   0  11   3       25.45       23.94      1.57 o 
   1  11   3       21.38       20.45      1.15 o 
   2  11   3        0.00       -0.27      0.38 o 
   3  11   3       13.46       12.06      1.08 o 
   4  11   3       29.62       28.24      1.69 o 
   5  11   3        0.01       -0.32      0.49 o 
   6  11   3        0.41        0.69      0.59 o 
   7  11   3       10.42       13.29      1.48 o 
   8  11   3       20.11       28.29      1.99 o 
  -2  12   3        6.89        9.04      2.00 o 
  -1  12   3        4.63        8.59      1.80 o 
   0  12   3        0.27        0.90      0.62 o 
   1  12   3        0.14       -0.35      0.51 o 
   2  12   3        0.90        1.44      0.54 o 
   3  12   3        0.06        0.00      0.49 o 
   4  12   3        5.59        6.67      1.07 o 
   5  12   3        0.41        0.13      0.53 o 
   6  12   3        4.06        5.28      1.11 o 
   7  12   3       18.41       20.16      2.82 o 
   8  12   3        0.30        1.66      0.90 o 
  -1  13   3        0.31        1.05      1.20 o 
   0  13   3        0.54        0.11      0.58 o 
   1  13   3        1.72        2.95      1.25 o 
   2  13   3        1.55        1.80      1.15 o 
   3  13   3        1.72        4.00      0.97 o 
   4  13   3        1.33        0.81      0.67 o 
   5  13   3        1.33        0.53      0.67 o 
   6  13   3        1.84        1.84      0.84 o 
   7  13   3        0.84        0.13      0.78 o 
   2  14   3        0.10        0.50      1.05 o 
   3  14   3       11.29       13.13      1.50 o 
   4  14   3       23.25       30.58      3.22 o 
   5  14   3        6.33        5.64      1.27 o 
  -5 -12   4        0.99        1.04      0.79 o 
  -4 -12   4        0.17       -0.22      0.64 o 
  -3 -12   4        1.93        3.23      0.95 o 
  -2 -12   4        4.08        4.99      1.55 o 
  -1 -12   4        1.88        3.19      1.40 o 
   0 -12   4        2.02        2.82      0.95 o 
  -7 -11   4        4.66        8.10      1.36 o 
  -6 -11   4        0.28       -0.37      0.58 o 
  -5 -11   4        0.69        0.32      0.56 o 
  -4 -11   4       15.97       17.27      1.54 o 
  -3 -11   4       32.40       31.51      1.90 o 
  -2 -11   4        3.48        4.03      0.73 o 
  -1 -11   4        0.03       -0.05      0.56 o 
   0 -11   4        9.29       10.88      1.36 o 
   1 -11   4        4.64        2.70      0.95 o 
  -7 -10   4        0.03        0.33      0.67 o 
  -6 -10   4        8.70        9.13      2.02 o 
  -5 -10   4        0.05        0.33      0.57 o 
  -4 -10   4       10.96       11.12      1.27 o 
  -3 -10   4        4.90        5.17      0.79 o 
  -2 -10   4       23.28       22.70      1.25 o 
  -1 -10   4       16.50       17.97      1.43 o 
   0 -10   4       74.58       76.94      3.00 o 
   1 -10   4       24.01       25.62      1.77 o 
   2 -10   4        6.30        7.62      1.25 o 
   3 -10   4        0.22       -0.60      0.95 o 
  -8  -9   4        0.94        2.24      0.82 o 
  -7  -9   4        0.05       -0.69      0.46 o 
  -6  -9   4        2.63        3.22      0.85 o 
  -5  -9   4       12.09       12.78      1.29 o 
  -4  -9   4        0.85        1.38      0.57 o 
  -3  -9   4        0.88        1.83      0.55 o 
  -2  -9   4        5.78        5.84      0.74 o 
  -1  -9   4      161.81      167.11      3.93 o 
   0  -9   4      140.54      120.39      3.42 o 
   1  -9   4        0.17       -0.24      0.54 o 
   2  -9   4        3.36        4.84      0.99 o 
   3  -9   4        0.51        0.90      0.71 o 
   4  -9   4        0.86        1.30      1.30 o 
  -8  -8   4        8.73       10.38      1.31 o 
  -7  -8   4       21.13       21.83      2.07 o 
  -6  -8   4       35.57       34.43      1.85 o 
  -5  -8   4       13.72       15.22      1.07 o 
  -4  -8   4      145.39      141.04      3.72 o 
  -3  -8   4      290.30      295.48      3.75 o 
  -2  -8   4       86.95       85.07      2.48 o 
  -1  -8   4      151.02      156.26      2.68 o 
   0  -8   4        5.42        6.82      0.95 o 
   1  -8   4        0.51        3.50      0.81 o 
   2  -8   4        0.81        0.89      0.60 o 
   3  -8   4        0.78        1.48      0.55 o 
   4  -8   4        2.35        2.71      0.84 o 
   5  -8   4        0.04        0.57      0.74 o 
  -8  -7   4        4.80        5.46      1.00 o 
  -7  -7   4        3.63        3.67      0.90 o 
  -6  -7   4       68.97       73.53      2.02 o 
  -5  -7   4       58.79       62.81      2.13 o 
  -4  -7   4       21.60       19.51      1.04 o 
  -3  -7   4       20.82       21.72      1.08 o 
  -2  -7   4       20.28       20.95      1.06 o 
  -1  -7   4        0.00       -0.12      0.29 o 
   0  -7   4       13.03       12.09      1.06 o 
   1  -7   4       15.80       13.10      0.84 o 
   2  -7   4       22.79       19.24      1.07 o 
   3  -7   4       10.60       10.61      0.93 o 
   4  -7   4        4.07        5.15      0.79 o 
   5  -7   4        0.49        0.04      0.58 o 
  -9  -6   4        1.05        2.10      1.20 o 
  -8  -6   4       11.01       13.06      1.31 o 
  -7  -6   4        0.29       -0.05      0.40 o 
  -6  -6   4       25.94       26.35      1.25 o 
  -5  -6   4      337.66      327.95      5.40 o 
  -4  -6   4       46.12       41.83      1.36 o 
  -3  -6   4      499.75      504.54     14.26 o 
  -2  -6   4      322.63      319.36      3.62 o 
  -1  -6   4        3.67        4.73      0.53 o 
   0  -6   4       74.29       73.58      1.31 o 
   1  -6   4        4.46        2.92      0.48 o 
   2  -6   4        2.73        1.98      0.44 o 
   3  -6   4        2.71        1.94      0.51 o 
   4  -6   4       19.72       17.83      1.09 o 
   5  -6   4       26.63       24.39      1.66 o 
   6  -6   4       14.60       13.52      1.50 o 
  -9  -5   4        7.92        9.58      1.90 o 
  -8  -5   4        5.24        5.42      1.01 o 
  -7  -5   4        0.00       -0.27      0.36 o 
  -6  -5   4       57.70       58.62      1.89 o 
  -5  -5   4        5.71        6.41      0.65 o 
  -4  -5   4       66.41       59.30      2.75 o 
  -3  -5   4       16.01       14.96      0.79 o 
  -2  -5   4      118.13      118.23      1.98 o 
  -1  -5   4       72.89       82.72      1.51 o 
   0  -5   4       17.42       13.33      0.55 o 
   1  -5   4       27.86       31.32      0.84 o 
   2  -5   4       42.10       40.72      1.29 o 
   3  -5   4        7.05        6.88      0.69 o 
   4  -5   4        3.03        3.82      0.62 o 
   5  -5   4       21.04       23.48      1.26 o 
   6  -5   4       10.62        9.44      1.27 o 
   7  -5   4        8.27        8.69      1.34 o 
  -9  -4   4       52.79       62.66      2.68 o 
  -8  -4   4        0.20        0.36      0.62 o 
  -7  -4   4        9.50       10.64      0.91 o 
  -6  -4   4        0.32        0.30      0.32 o 
  -5  -4   4       36.70       36.69      1.62 o 
  -4  -4   4      182.39      207.28      3.95 o 
  -3  -4   4       24.98       23.77      0.90 o 
  -2  -4   4      214.34      214.28      2.47 o 
  -1  -4   4        1.87        3.23      0.58 o 
   0  -4   4      115.31      130.97      1.78 o 
   1  -4   4        4.42        4.71      0.35 o 
   2  -4   4        0.02       -0.03      0.20 o 
   3  -4   4       84.77       85.34      2.18 o 
   4  -4   4        2.91        2.57      0.51 o 
   5  -4   4       12.47       14.03      0.98 o 
   6  -4   4        2.12        1.77      0.70 o 
   7  -4   4        3.36        2.34      0.81 o 
  -9  -3   4        5.20        8.35      1.23 o 
  -8  -3   4        4.29        5.04      0.95 o 
  -7  -3   4       47.41       49.87      2.06 o 
  -6  -3   4        4.09        3.10      0.52 o 
  -5  -3   4        8.23        8.16      0.65 o 
  -4  -3   4       76.89       76.59      1.17 o 
  -3  -3   4      808.41      906.78      9.48 o 
  -2  -3   4       10.91       16.52      0.71 o 
  -1  -3   4        0.51        0.10      0.18 o 
   0  -3   4      204.25      189.30      1.61 o 
   1  -3   4      482.98      524.63     10.63 o 
   2  -3   4        0.46        3.28      0.29 o 
   3  -3   4      202.78      217.42      4.40 o 
   4  -3   4        3.73        3.68      0.55 o 
   5  -3   4       14.73       16.69      1.23 o 
   6  -3   4       47.51       47.69      2.22 o 
   7  -3   4       24.20       18.55      1.54 o 
   8  -3   4        0.06        0.23      0.69 o 
  -9  -2   4        1.42        1.30      1.15 o 
  -8  -2   4        5.99        4.61      0.92 o 
  -7  -2   4      239.29      258.62      6.66 o 
  -6  -2   4        0.10       -0.03      0.30 o 
  -5  -2   4        3.53        3.67      0.39 o 
  -4  -2   4        1.25        1.03      0.22 o 
  -3  -2   4      434.89      497.54      6.35 o 
  -2  -2   4     2806.98     2997.49     28.79 o 
  -1  -2   4      702.71      728.14      7.79 o 
   0  -2   4        9.45       10.59      0.40 o 
   1  -2   4      465.42      463.24      6.02 o 
   2  -2   4      194.42      215.62      4.43 o 
   3  -2   4       56.19       72.71      1.54 o 
   4  -2   4      154.35      156.95      3.37 o 
   5  -2   4       29.89       28.32      1.21 o 
   6  -2   4       39.12       42.58      1.58 o 
   7  -2   4       69.44       78.18      2.25 o 
   8  -2   4       10.90       11.07      1.38 o 
  -9  -1   4        0.69        0.20      0.90 o 
  -8  -1   4        3.52        4.49      0.92 o 
  -7  -1   4        9.90        8.30      0.84 o 
  -6  -1   4       76.41       79.61      1.92 o 
  -5  -1   4        3.37        2.69      0.37 o 
  -4  -1   4       10.84       13.56      0.54 o 
  -3  -1   4      396.16      398.28      5.34 o 
  -2  -1   4     1452.39     1473.64     10.38 o 
  -1  -1   4      842.98      924.59      8.36 o 
   0  -1   4     4881.74     4895.85     48.92 o 
   1  -1   4       38.66       31.14      0.59 o 
   2  -1   4        8.76        6.66      0.45 o 
   3  -1   4       42.92       46.26      1.82 o 
   4  -1   4      417.12      436.37     12.23 o 
   5  -1   4       15.37       13.29      1.03 o 
   6  -1   4        3.02        4.23      0.64 o 
   7  -1   4       36.80       37.69      1.56 o 
   8  -1   4        1.67        2.05      1.15 o 
  -9   0   4        0.29        0.80      0.95 o 
  -8   0   4        1.57        1.55      0.67 o 
  -7   0   4        9.51        9.22      0.86 o 
  -6   0   4       73.58       68.52      1.77 o 
  -5   0   4       61.44       58.52      2.97 o 
  -4   0   4      113.95      112.08      1.56 o 
  -3   0   4       54.85       53.97      1.15 o 
  -2   0   4        5.11        5.28      0.29 o 
  -1   0   4      707.35      724.72      8.49 o 
   0   0   4     5854.84     5983.24     46.75 o 
   1   0   4     4904.24     4956.45     51.81 o 
   2   0   4        1.02        1.38      0.15 o 
   3   0   4      227.57      214.89      5.17 o 
   4   0   4      581.89      629.27     12.57 o 
   5   0   4       84.64       85.53      3.96 o 
   6   0   4       26.19       26.10      1.14 o 
   7   0   4        6.09        5.43      0.74 o 
   8   0   4        9.56       10.46      1.02 o 
   9   0   4       31.34       31.55      2.80 o 
  -9   1   4        0.38        0.12      0.71 o 
  -8   1   4        3.91        4.08      0.92 o 
  -7   1   4        9.22        7.66      0.83 o 
  -6   1   4        0.87        1.12      0.44 o 
  -5   1   4       10.55        8.60      0.70 o 
  -4   1   4       96.13       98.38      1.81 o 
  -3   1   4      190.20      195.86      2.93 o 
  -2   1   4       48.23       44.29      0.69 o 
  -1   1   4       81.98       75.29      2.38 o 
   0   1   4     4469.66     4476.08     53.14 o 
   1   1   4      522.53      526.48      4.75 o 
   2   1   4      663.56      693.29      8.16 o 
   3   1   4      358.75      372.68      9.90 o 
   4   1   4      102.42      116.86      4.07 o 
   5   1   4        0.02        0.67      0.30 o 
   6   1   4        5.38        6.41      0.66 o 
   7   1   4       21.86       25.43      1.41 o 
   8   1   4        0.29        0.42      0.43 o 
   9   1   4        7.55        7.44      1.80 o 
  -8   2   4        0.00       -0.12      0.53 o 
  -7   2   4        0.79        0.23      0.55 o 
  -6   2   4       56.59       54.65      1.70 o 
  -5   2   4       52.69       54.65      1.53 o 
  -4   2   4       32.49       30.72      1.17 o 
  -3   2   4       93.64      101.61      1.71 o 
  -2   2   4      460.67      471.24      4.66 o 
  -1   2   4      424.96      404.80      7.90 o 
   0   2   4      606.12      633.33      3.66 o 
   1   2   4      118.74      121.66      1.73 o 
   2   2   4     2194.62     2349.11     34.28 o 
   3   2   4       28.16       34.77      9.15 o 
   4   2   4      118.18      125.23      2.48 o 
   5   2   4       39.39       37.08      1.06 o 
   6   2   4       36.90       35.18      1.23 o 
   7   2   4        0.01        0.16      0.35 o 
   8   2   4        3.13        3.22      0.82 o 
   9   2   4        1.90        1.57      0.74 o 
  -8   3   4        1.51        2.66      0.95 o 
  -7   3   4        1.07        1.06      0.66 o 
  -6   3   4      112.30      116.26      2.49 o 
  -5   3   4        7.15        6.91      0.72 o 
  -4   3   4      177.02      187.86      2.66 o 
  -3   3   4      224.86      235.61      3.53 o 
  -2   3   4       13.34       15.34      0.70 o 
  -1   3   4       29.17       32.77      0.85 o 
   0   3   4      140.96      147.98      1.26 o 
   1   3   4      366.63      373.03      4.44 o 
   2   3   4        0.22        0.32      0.11 o 
   3   3   4      145.95      137.99      3.01 o 
   4   3   4      490.54      521.51      9.42 o 
   5   3   4        8.43        8.85      0.49 o 
   6   3   4      187.63      181.83      3.93 o 
   7   3   4        8.86        8.14      0.99 o 
   8   3   4        3.59        3.14      0.79 o 
   9   3   4        0.00       -0.62      0.49 o 
  -8   4   4        0.15        0.05      0.70 o 
  -7   4   4        0.02       -0.10      0.56 o 
  -6   4   4       24.11       22.01      1.57 o 
  -5   4   4        2.91        3.71      0.63 o 
  -4   4   4       44.18       39.54      1.34 o 
  -3   4   4       34.89       39.78      1.94 o 
  -2   4   4        9.87       13.05      0.68 o 
  -1   4   4      104.76      115.67      1.17 o 
   0   4   4      365.65      367.74      2.33 o 
   1   4   4       11.59       14.07      0.41 o 
   2   4   4      301.84      324.06      3.45 o 
   3   4   4      307.78      345.91      5.51 o 
   4   4   4     3093.05     3329.16     41.26 o 
   5   4   4       39.87       42.31      0.97 o 
   6   4   4       77.35       86.48      2.71 o 
   7   4   4       29.46       27.78      1.54 o 
   8   4   4        7.43        8.59      1.09 o 
   9   4   4       15.95       17.76      1.50 o 
  -7   5   4        2.45        2.80      0.97 o 
  -6   5   4        0.24        0.60      0.60 o 
  -5   5   4       15.05       17.54      1.07 o 
  -4   5   4       27.18       29.11      1.21 o 
  -3   5   4      186.48      192.31      9.54 o 
  -2   5   4        0.32        1.17      0.31 o 
  -1   5   4       27.86       35.32      0.81 o 
   0   5   4      145.04      153.80      2.12 o 
   1   5   4      721.27      718.94      3.28 o 
   2   5   4      217.50      245.01      2.49 o 
   3   5   4      955.87     1037.54      7.78 o 
   4   5   4        5.01        6.17      0.54 o 
   5   5   4       32.39       31.24      1.11 o 
   6   5   4       22.28       23.08      1.06 o 
   7   5   4        6.18        5.23      0.90 o 
   8   5   4       35.87       30.45      1.75 o 
   9   5   4        0.90        1.32      0.72 o 
  -7   6   4        1.07        1.58      0.95 o 
  -6   6   4        0.02        0.41      0.68 o 
  -5   6   4        0.46       -0.02      0.53 o 
  -4   6   4        0.00        0.15      0.37 o 
  -3   6   4        4.89        6.14      0.67 o 
  -2   6   4        1.02        0.03      0.27 o 
  -1   6   4        4.71        5.07      0.37 o 
   0   6   4       13.89       14.21      0.55 o 
   1   6   4      222.64      219.38      3.87 o 
   2   6   4      267.11      293.36      5.80 o 
   3   6   4       95.25       75.50      1.55 o 
   4   6   4      102.21      101.57      3.19 o 
   5   6   4        6.64        7.14      0.65 o 
   6   6   4       19.67       16.78      0.95 o 
   7   6   4       17.56       17.46      1.10 o 
   8   6   4        3.70        4.24      0.97 o 
   9   6   4        2.54        4.25      0.95 o 
  -6   7   4        0.65        1.31      0.80 o 
  -5   7   4        4.90        5.34      1.04 o 
  -4   7   4        2.73        1.55      0.52 o 
  -3   7   4       10.21        6.49      0.74 o 
  -2   7   4       81.61       80.64      1.86 o 
  -1   7   4        3.01        3.40      0.49 o 
   0   7   4      119.15      123.91      2.35 o 
   1   7   4        1.67        2.85      0.31 o 
   2   7   4      111.28      109.95      1.90 o 
   3   7   4        9.18        7.94      0.63 o 
   4   7   4       71.98       72.60      2.34 o 
   5   7   4       26.60       23.57      1.09 o 
   6   7   4       43.24       38.48      1.40 o 
   7   7   4        9.11        9.07      0.85 o 
   8   7   4       16.19       17.53      1.37 o 
   9   7   4        8.60       10.78      1.30 o 
  -6   8   4        4.19        8.47      1.43 o 
  -5   8   4        0.17        0.17      0.65 o 
  -4   8   4        5.03        5.02      0.99 o 
  -3   8   4       21.74       22.42      1.20 o 
  -2   8   4      272.19      276.74      4.00 o 
  -1   8   4       92.53       90.85      1.98 o 
   0   8   4       12.48        9.74      0.57 o 
   1   8   4        0.51        0.10      0.26 o 
   2   8   4      102.27      104.82      1.97 o 
   3   8   4      121.23      113.46      3.28 o 
   4   8   4        7.78        7.56      0.69 o 
   5   8   4      146.66      133.07      7.76 o 
   6   8   4        1.93        1.35      0.45 o 
   7   8   4        0.10        0.15      0.38 o 
   8   8   4        4.44        4.11      0.70 o 
   9   8   4        4.79        5.59      1.55 o 
  -5   9   4        0.03        0.03      0.72 o 
  -4   9   4        0.02       -0.34      0.60 o 
  -3   9   4       25.39       22.51      1.26 o 
  -2   9   4        0.36        0.07      0.44 o 
  -1   9   4      211.25      201.85     10.19 o 
   0   9   4       89.92       98.74      2.11 o 
   1   9   4       88.60       81.43      1.84 o 
   2   9   4       24.13       20.03      1.34 o 
   3   9   4        3.07        2.24      0.50 o 
   4   9   4       14.62       13.45      0.97 o 
   5   9   4      157.02      136.95      4.59 o 
   6   9   4        1.65        1.48      0.48 o 
   7   9   4        7.22        8.01      0.86 o 
   8   9   4        0.02       -0.34      0.51 o 
   9   9   4        0.13       -0.30      0.70 o 
  -4  10   4        3.06        5.87      1.30 o 
  -3  10   4        1.06        0.17      0.60 o 
  -2  10   4        4.62        4.90      0.75 o 
  -1  10   4       43.94       45.01      2.01 o 
   0  10   4       22.06       21.36      1.46 o 
   1  10   4       82.11       83.01      2.48 o 
   2  10   4       15.49       15.78      0.98 o 
   3  10   4        7.47        6.91      0.75 o 
   4  10   4      227.23      215.33      3.59 o 
   5  10   4        0.99       -0.11      0.38 o 
   6  10   4       25.61       25.49      1.40 o 
   7  10   4        5.75        5.73      1.04 o 
   8  10   4        1.21        2.07      0.78 o 
   9  10   4       11.27       13.30      1.57 o 
  -3  11   4        1.18        0.65      0.74 o 
  -2  11   4        0.86        0.25      1.05 o 
  -1  11   4       12.51       13.64      1.33 o 
   0  11   4        9.68       12.89      1.29 o 
   1  11   4       91.17       93.77      2.88 o 
   2  11   4       32.92       35.17      1.45 o 
   3  11   4        6.03        5.11      0.70 o 
   4  11   4        6.31        4.33      0.77 o 
   5  11   4        5.99        8.09      0.86 o 
   6  11   4        6.18        4.92      0.97 o 
   7  11   4        9.78       11.09      1.36 o 
   8  11   4       18.55       27.16      3.05 o 
  -2  12   4        1.23        2.55      1.45 o 
  -1  12   4        6.35        8.84      1.22 o 
   0  12   4        0.39        0.39      0.62 o 
   1  12   4        0.01        0.08      0.58 o 
   2  12   4        0.00        0.06      0.40 o 
   3  12   4        1.71        2.22      0.59 o 
   4  12   4        0.73        1.10      0.62 o 
   5  12   4        2.18        3.24      1.15 o 
   6  12   4        1.00        0.71      0.69 o 
   7  12   4       20.30       24.62      1.89 o 
   8  12   4        6.53        7.30      1.32 o 
  -1  13   4        1.22        2.05      1.20 o 
   0  13   4        0.66        0.86      0.75 o 
   1  13   4        1.10        1.44      0.76 o 
   2  13   4        0.06        0.20      0.95 o 
   3  13   4        5.14        7.97      1.18 o 
   4  13   4        0.83        0.87      0.68 o 
   5  13   4        1.25        0.86      0.72 o 
   6  13   4        3.33        1.07      0.86 o 
   7  13   4        1.82        2.22      0.97 o 
   1  14   4        0.36        1.20      1.15 o 
   2  14   4        0.00        0.55      1.10 o 
   3  14   4        6.56        8.94      2.00 o 
   4  14   4        0.29        0.27      0.74 o 
   5  14   4       11.99       10.31      1.45 o 
  -4 -12   5        3.43        3.86      1.08 o 
  -3 -12   5       18.95       18.27      2.55 o 
  -2 -12   5        4.27        6.29      1.80 o 
  -6 -11   5        0.26        0.43      0.67 o 
  -5 -11   5        1.75        1.85      0.74 o 
  -4 -11   5       17.45       16.29      1.57 o 
  -3 -11   5        1.44        1.99      0.79 o 
  -2 -11   5        0.03       -0.09      0.62 o 
  -1 -11   5       20.87       23.51      1.75 o 
   0 -11   5        7.56        7.28      1.97 o 
   1 -11   5        2.15        1.44      0.86 o 
  -7 -10   5        0.24        0.85      0.70 o 
  -6 -10   5        0.75        0.42      0.59 o 
  -5 -10   5        1.42        1.91      0.75 o 
  -4 -10   5       12.60       13.64      1.11 o 
  -3 -10   5       34.33       35.09      1.56 o 
  -2 -10   5        0.18        0.22      0.46 o 
  -1 -10   5       19.08       20.53      1.59 o 
   0 -10   5       29.55       30.93      1.91 o 
   1 -10   5        0.86        0.36      0.70 o 
   2 -10   5        0.73        1.72      0.85 o 
  -8  -9   5        0.89        0.51      0.75 o 
  -7  -9   5        0.10       -0.67      0.50 o 
  -6  -9   5        1.59        1.90      0.66 o 
  -5  -9   5        0.36        0.47      0.50 o 
  -4  -9   5        1.31        1.12      0.55 o 
  -3  -9   5        4.65        4.26      0.70 o 
  -2  -9   5       34.64       34.98      1.46 o 
  -1  -9   5       60.42       60.77      2.40 o 
   0  -9   5        1.24        1.65      0.68 o 
   1  -9   5        3.64        2.07      0.76 o 
   2  -9   5        1.03        1.68      0.75 o 
   3  -9   5        3.80        4.05      1.04 o 
  -8  -8   5        0.38        0.02      0.67 o 
  -7  -8   5        6.21        6.84      1.55 o 
  -6  -8   5       57.29       59.50      2.27 o 
  -5  -8   5        0.00        0.01      0.40 o 
  -4  -8   5      218.51      225.05      3.48 o 
  -3  -8   5       26.97       25.62      1.60 o 
  -2  -8   5       29.67       27.31      1.26 o 
  -1  -8   5       78.48       82.12      2.04 o 
   0  -8   5        3.06        1.82      0.70 o 
   1  -8   5       50.92       44.67      2.05 o 
   2  -8   5       15.72       17.32      1.39 o 
   3  -8   5        1.04        1.42      0.73 o 
   4  -8   5        8.80        9.71      1.06 o 
  -8  -7   5        2.98        4.06      0.95 o 
  -7  -7   5      102.06      106.69      2.87 o 
  -6  -7   5       85.15       90.47      2.30 o 
  -5  -7   5       10.91       11.40      0.94 o 
  -4  -7   5        0.48        0.27      0.40 o 
  -3  -7   5      104.72       98.70      2.68 o 
  -2  -7   5      213.30      198.75      6.55 o 
  -1  -7   5       53.50       54.36      2.34 o 
   0  -7   5       16.21       14.89      2.07 o 
   1  -7   5        1.97        3.47      0.79 o 
   2  -7   5        2.50        2.35      0.72 o 
   3  -7   5        4.60        2.70      0.62 o 
   4  -7   5        0.29        0.38      0.48 o 
   5  -7   5        1.77        2.14      0.82 o 
  -9  -6   5        0.03       -0.35      0.90 o 
  -8  -6   5        0.06       -0.29      0.58 o 
  -7  -6   5       30.51       34.04      1.49 o 
  -6  -6   5       20.56       18.33      1.09 o 
  -5  -6   5      141.87      139.18      2.62 o 
  -4  -6   5        0.40        0.43      0.39 o 
  -3  -6   5       22.65       24.45      1.60 o 
  -2  -6   5      724.31      740.89      9.38 o 
  -1  -6   5      327.37      302.55      3.53 o 
   0  -6   5        4.59        5.37      0.78 o 
   1  -6   5        3.50        3.40      0.51 o 
   2  -6   5       11.67        9.17      0.92 o 
   3  -6   5       34.61       32.08      1.36 o 
   4  -6   5       12.94       12.29      1.02 o 
   5  -6   5        0.26        0.22      0.47 o 
   6  -6   5        1.20        1.27      0.76 o 
  -9  -5   5       11.58       14.70      1.57 o 
  -8  -5   5        0.98        1.49      0.72 o 
  -7  -5   5       10.05        9.40      1.18 o 
  -6  -5   5       42.12       39.78      1.47 o 
  -5  -5   5        0.02        0.24      0.32 o 
  -4  -5   5       12.85       12.10      0.79 o 
  -3  -5   5       54.22       46.07      1.35 o 
  -2  -5   5      175.10      174.39      2.83 o 
  -1  -5   5        2.60        5.29      0.55 o 
   0  -5   5       36.29       34.20      1.12 o 
   1  -5   5       33.23       30.87      1.24 o 
   2  -5   5       39.45       38.69      1.30 o 
   3  -5   5       20.30       20.24      1.04 o 
   4  -5   5       31.34       26.75      1.28 o 
   5  -5   5        8.28        8.87      0.92 o 
   6  -5   5        9.79       10.33      1.30 o 
  -9  -4   5        4.69        3.36      1.01 o 
  -8  -4   5        3.58        3.78      0.92 o 
  -7  -4   5       10.92       13.32      1.31 o 
  -6  -4   5        4.79        5.21      0.69 o 
  -5  -4   5       13.75       14.99      0.86 o 
  -4  -4   5        9.09        8.17      0.68 o 
  -3  -4   5      248.10      238.55      2.85 o 
  -2  -4   5       18.22       16.59      0.79 o 
  -1  -4   5       35.64       35.25      1.06 o 
   0  -4   5        7.60        8.79      0.45 o 
   1  -4   5      163.01      176.37      3.57 o 
   2  -4   5        7.23        6.73      0.95 o 
   3  -4   5        5.31        6.03      0.63 o 
   4  -4   5       16.59       17.49      1.37 o 
   5  -4   5        1.63        2.93      0.60 o 
   6  -4   5       10.38        9.52      0.98 o 
   7  -4   5       15.24       15.03      1.55 o 
  -9  -3   5        2.56        2.86      0.89 o 
  -8  -3   5        2.65        3.13      0.87 o 
  -7  -3   5       44.20       44.17      2.47 o 
  -6  -3   5       47.74       43.55      1.44 o 
  -5  -3   5       48.26       48.21      1.39 o 
  -4  -3   5      103.14      103.19      3.02 o 
  -3  -3   5        0.00        0.30      0.32 o 
  -2  -3   5       81.57       70.91      1.45 o 
  -1  -3   5      123.87      112.65      2.10 o 
   0  -3   5      133.44      152.35      1.54 o 
   1  -3   5      434.62      439.62      7.53 o 
   2  -3   5      146.59      146.42      2.64 o 
   3  -3   5       37.51       36.86      1.22 o 
   4  -3   5        1.29        1.88      0.49 o 
   5  -3   5        0.12       -0.21      0.37 o 
   6  -3   5       23.46       22.70      1.28 o 
   7  -3   5        1.69        1.92      0.77 o 
  -9  -2   5        0.35       -0.20      0.63 o 
  -8  -2   5        9.36       10.22      1.25 o 
  -7  -2   5       50.01       48.82      2.12 o 
  -6  -2   5       54.97       52.53      2.05 o 
  -5  -2   5       71.45       71.82      2.20 o 
  -4  -2   5       28.37       26.90      0.76 o 
  -3  -2   5        8.70        7.50      0.40 o 
  -2  -2   5      781.49      877.51      7.74 o 
  -1  -2   5       40.40       33.82      0.64 o 
   0  -2   5      932.11      880.15     15.74 o 
   1  -2   5      131.05      128.14      1.51 o 
   2  -2   5      532.59      599.01      9.06 o 
   3  -2   5      135.30      145.24      3.57 o 
   4  -2   5       18.00       18.90      0.96 o 
   5  -2   5       35.28       35.66      1.36 o 
   6  -2   5       49.80       50.12      1.99 o 
   7  -2   5       27.98       34.16      1.59 o 
   8  -2   5        0.06        0.33      0.61 o 
  -9  -1   5        5.90        7.09      1.80 o 
  -8  -1   5        0.03        0.60      0.80 o 
  -7  -1   5       65.68       67.19      3.44 o 
  -6  -1   5       44.52       41.23      2.13 o 
  -5  -1   5       46.90       40.14      1.46 o 
  -4  -1   5        0.91        3.98      0.36 o 
  -3  -1   5      507.35      547.07      7.47 o 
  -2  -1   5       20.08       18.50      0.52 o 
  -1  -1   5      758.39      862.41     10.32 o 
   0  -1   5       25.00       24.06      0.60 o 
   1  -1   5        7.76        9.69      0.49 o 
   2  -1   5        5.17        3.38      0.26 o 
   3  -1   5       13.27       15.93      0.78 o 
   4  -1   5        0.04        0.32      0.31 o 
   5  -1   5        0.38        0.85      0.39 o 
   6  -1   5        1.94        2.26      0.55 o 
   7  -1   5        2.35        2.87      0.66 o 
   8  -1   5       23.75       22.44      1.73 o 
  -9   0   5        0.11       -0.25      1.00 o 
  -8   0   5        0.47        1.07      0.62 o 
  -7   0   5        7.30        7.80      0.83 o 
  -6   0   5       86.93       83.38      2.01 o 
  -5   0   5      309.23      308.11     13.45 o 
  -4   0   5      213.80      227.54      2.59 o 
  -3   0   5       12.87        9.29      0.43 o 
  -2   0   5       17.08       11.96      0.44 o 
  -1   0   5     1303.66     1351.21     21.31 o 
   0   0   5     1023.71     1055.75      8.97 o 
   1   0   5      144.24      156.25      3.18 o 
   2   0   5       15.54       17.53      0.48 o 
   3   0   5        3.73        2.87      0.43 o 
   4   0   5        3.97        4.16      0.50 o 
   5   0   5        1.31        1.32      0.39 o 
   6   0   5        0.05        0.25      0.37 o 
   7   0   5       57.59       55.69      2.69 o 
   8   0   5       13.86       15.35      1.16 o 
   9   0   5       30.89       38.49      3.39 o 
  -8   1   5        4.56        6.24      1.08 o 
  -7   1   5        3.41        3.47      0.68 o 
  -6   1   5        8.09        6.54      0.74 o 
  -5   1   5        2.45        1.95      0.44 o 
  -4   1   5        0.49        0.34      0.28 o 
  -3   1   5      258.82      271.49      2.27 o 
  -2   1   5        0.35        0.71      0.16 o 
  -1   1   5      179.54      184.52      2.95 o 
   0   1   5      204.89      207.02      2.54 o 
   1   1   5       25.19       21.40      0.55 o 
   2   1   5      348.27      351.41      5.74 o 
   3   1   5        2.03        1.29      0.20 o 
   4   1   5      283.28      276.17      5.62 o 
   5   1   5       38.31       39.33      1.26 o 
   6   1   5       15.57       15.08      0.89 o 
   7   1   5        2.69        2.35      0.56 o 
   8   1   5        0.35        0.71      0.46 o 
   9   1   5        5.54        6.83      1.22 o 
  -8   2   5       17.47       18.17      2.10 o 
  -7   2   5        2.12        1.73      0.58 o 
  -6   2   5       40.41       39.48      1.50 o 
  -5   2   5        3.83        3.35      0.56 o 
  -4   2   5       14.94       11.64      0.78 o 
  -3   2   5       86.10       97.66      3.29 o 
  -2   2   5      124.55      123.73      1.78 o 
  -1   2   5       24.87       22.81      0.60 o 
   0   2   5       27.33       32.55      0.84 o 
   1   2   5       17.32       21.23      0.61 o 
   2   2   5       62.82       53.71      1.17 o 
   3   2   5      167.34      184.11      4.98 o 
   4   2   5      135.53      139.72      3.83 o 
   5   2   5       45.55       45.17      1.69 o 
   6   2   5        0.08        0.12      0.29 o 
   7   2   5        1.96        1.44      0.49 o 
   8   2   5       25.47       25.83      1.68 o 
   9   2   5        0.26        0.22      0.63 o 
  -8   3   5        5.70        6.55      1.22 o 
  -7   3   5       31.40       32.11      1.91 o 
  -6   3   5       31.40       33.97      1.44 o 
  -5   3   5       49.19       43.95      1.90 o 
  -4   3   5       14.39       14.83      0.85 o 
  -3   3   5        0.01        0.11      0.25 o 
  -2   3   5        0.20        0.82      0.28 o 
  -1   3   5      689.71      806.97     13.95 o 
   0   3   5        4.46        5.05      0.29 o 
   1   3   5        2.91        2.93      0.40 o 
   2   3   5        1.50        1.65      0.22 o 
   3   3   5      219.01      223.47      3.85 o 
   4   3   5      316.15      333.53      7.90 o 
   5   3   5      107.05      101.50      3.19 o 
   6   3   5        0.29        0.36      0.31 o 
   7   3   5        1.73        2.81      0.70 o 
   8   3   5       25.68       25.01      1.80 o 
   9   3   5        1.78        2.84      0.86 o 
  -8   4   5        0.01        0.41      0.77 o 
  -7   4   5       15.11       16.06      1.59 o 
  -6   4   5        0.31       -0.02      0.44 o 
  -5   4   5       35.28       31.44      1.32 o 
  -4   4   5        7.56        7.25      0.71 o 
  -3   4   5       44.64       48.59      1.37 o 
  -2   4   5      313.85      338.52      6.15 o 
  -1   4   5     3389.55     3714.15     42.80 o 
   0   4   5      205.91      216.27      3.39 o 
   1   4   5        3.51        4.91      0.30 o 
   2   4   5       42.64       40.54      0.69 o 
   3   4   5      813.33      816.91      9.96 o 
   4   4   5      927.67      992.78     15.05 o 
   5   4   5        0.05        0.39      0.27 o 
   6   4   5      171.24      170.75      3.48 o 
   7   4   5       19.40       16.54      1.27 o 
   8   4   5        0.24       -0.27      0.46 o 
   9   4   5        3.72        3.54      0.90 o 
  -7   5   5        2.53        3.02      1.01 o 
  -6   5   5        2.62        4.03      0.97 o 
  -5   5   5       34.23       33.62      1.43 o 
  -4   5   5       19.81       17.34      1.00 o 
  -3   5   5        8.02        6.90      0.67 o 
  -2   5   5        8.65        7.07      0.60 o 
  -1   5   5       43.05       41.11      0.78 o 
   0   5   5       71.26       73.42      1.08 o 
   1   5   5      363.72      353.99      2.95 o 
   2   5   5       33.35       32.26      0.97 o 
   3   5   5       19.26       21.40      0.85 o 
   4   5   5      126.72      127.53      3.41 o 
   5   5   5        5.63        7.30      0.64 o 
   6   5   5      488.91      506.28     18.82 o 
   7   5   5        0.32        0.53      0.47 o 
   8   5   5        0.65        0.32      0.52 o 
   9   5   5        3.66        3.15      0.86 o 
  -7   6   5        2.45        3.81      1.11 o 
  -6   6   5        1.62        1.60      0.79 o 
  -5   6   5       15.20       16.43      1.34 o 
  -4   6   5        0.99        0.96      0.46 o 
  -3   6   5        6.40        6.58      0.71 o 
  -2   6   5        8.71        8.50      0.70 o 
  -1   6   5        0.54        1.35      0.35 o 
   0   6   5        9.77       11.59      0.51 o 
   1   6   5      282.15      307.32      2.93 o 
   2   6   5      211.94      209.77      2.51 o 
   3   6   5       25.63       25.27      0.95 o 
   4   6   5      134.70      131.94      2.19 o 
   5   6   5      270.49      263.54     27.83 o 
   6   6   5      521.92      527.34     11.70 o 
   7   6   5       68.00       70.07      3.27 o 
   8   6   5       37.19       35.52      1.92 o 
   9   6   5        3.41        4.41      1.00 o 
  -6   7   5        0.02       -0.01      0.72 o 
  -5   7   5        0.09       -0.31      0.60 o 
  -4   7   5        7.37        4.98      0.75 o 
  -3   7   5       20.85       17.68      1.06 o 
  -2   7   5        8.94        7.00      0.79 o 
  -1   7   5       10.00        8.03      0.67 o 
   0   7   5       22.45       21.91      0.72 o 
   1   7   5       59.26       62.18      1.11 o 
   2   7   5       44.59       42.42      1.23 o 
   3   7   5        1.81        2.08      0.40 o 
   4   7   5        7.83        8.77      1.60 o 
   5   7   5       28.15       29.82      1.75 o 
   6   7   5       10.14       10.23      1.07 o 
   7   7   5       36.32       39.04      1.51 o 
   8   7   5        2.72        3.24      1.15 o 
   9   7   5        2.93        3.86      0.95 o 
  -5   8   5        4.03        4.78      1.11 o 
  -4   8   5        2.27        2.09      0.62 o 
  -3   8   5       21.51       22.63      1.43 o 
  -2   8   5       39.47       42.52      1.52 o 
  -1   8   5       63.25       58.81      1.64 o 
   0   8   5        0.17        1.09      0.38 o 
   1   8   5      182.00      180.82      2.57 o 
   2   8   5       96.91       86.81      2.29 o 
   3   8   5        8.06        9.49      0.73 o 
   4   8   5        7.72        7.51      0.70 o 
   5   8   5      182.72      172.90      4.04 o 
   6   8   5       54.70       46.77      1.65 o 
   7   8   5        0.07        0.13      0.36 o 
   8   8   5        0.00        0.89      0.48 o 
   9   8   5        0.13       -0.19      0.55 o 
  -5   9   5        3.30        5.32      1.22 o 
  -4   9   5        0.51       -0.40      0.54 o 
  -3   9   5       45.85       40.81      1.63 o 
  -2   9   5       14.79       14.88      1.03 o 
  -1   9   5       13.67       12.74      0.96 o 
   0   9   5       28.51       25.43      1.57 o 
   1   9   5      357.64      352.49      4.94 o 
   2   9   5        0.11        0.33      0.33 o 
   3   9   5        9.59        8.78      0.76 o 
   4   9   5      113.36      105.32      2.24 o 
   5   9   5        1.64        1.26      0.51 o 
   6   9   5        0.25        0.04      0.37 o 
   7   9   5        0.20        0.24      0.42 o 
   8   9   5        0.70        2.17      0.61 o 
   9   9   5        0.04        0.10      0.90 o 
  -4  10   5        2.01        1.11      0.88 o 
  -3  10   5        2.86        2.57      0.86 o 
  -2  10   5        2.03        0.94      0.55 o 
  -1  10   5       23.79       23.05      1.57 o 
   0  10   5       22.67       23.14      1.57 o 
   1  10   5      288.83      290.25      4.75 o 
   2  10   5       83.99       81.24      1.99 o 
   3  10   5        5.14        5.20      0.69 o 
   4  10   5      157.51      137.11      2.67 o 
   5  10   5      201.55      190.53      3.24 o 
   6  10   5        3.04        3.37      1.04 o 
   7  10   5        8.36       10.38      1.00 o 
   8  10   5        0.93        1.70      0.73 o 
   9  10   5        5.97        5.89      1.75 o 
  -3  11   5        9.69       16.67      2.45 o 
  -2  11   5       14.26       15.13      1.48 o 
  -1  11   5       28.31       34.32      1.94 o 
   0  11   5       15.16       14.10      1.32 o 
   1  11   5      113.72      117.68      3.28 o 
   2  11   5        7.83        9.65      0.91 o 
   3  11   5       16.57       16.08      1.05 o 
   4  11   5       34.37       29.80      1.36 o 
   5  11   5        0.03        0.24      0.41 o 
   6  11   5        9.48       10.59      1.00 o 
   7  11   5        5.57        6.53      1.16 o 
   8  11   5        3.93        3.00      0.95 o 
  -2  12   5        9.70       11.98      2.15 o 
  -1  12   5       36.51       42.87      2.24 o 
   0  12   5        0.38        0.64      0.62 o 
   1  12   5        5.41        5.80      1.06 o 
   2  12   5       13.11       15.63      1.43 o 
   3  12   5       33.21       40.56      1.65 o 
   4  12   5        0.53        1.26      0.52 o 
   5  12   5        0.13        0.83      0.63 o 
   6  12   5        1.42        1.40      0.76 o 
   7  12   5       15.66       14.07      1.59 o 
  -1  13   5        4.82        6.65      1.20 o 
   0  13   5        5.35        7.78      1.20 o 
   1  13   5        9.21       11.86      1.38 o 
   2  13   5        3.28        3.44      0.90 o 
   3  13   5        4.81        7.42      1.05 o 
   4  13   5        0.78        1.12      0.71 o 
   5  13   5        3.71        5.37      1.12 o 
   6  13   5        0.71        0.22      0.72 o 
   7  13   5        0.50        1.93      0.97 o 
   2  14   5        0.00        1.30      1.25 o 
   3  14   5        2.06        5.84      1.80 o 
   4  14   5        0.02        0.95      0.79 o 
   5  14   5        0.90        0.54      0.74 o 
  -5 -11   6        2.76        3.11      1.01 o 
  -4 -11   6       51.51       52.14      4.59 o 
  -3 -11   6       20.40       20.10      1.71 o 
  -2 -11   6       10.09       10.40      1.97 o 
  -1 -11   6       15.13       14.75      1.59 o 
   0 -11   6       10.90       10.94      1.48 o 
  -6 -10   6        0.05       -0.07      0.65 o 
  -5 -10   6       24.56       24.66      1.76 o 
  -4 -10   6        8.48        8.94      1.00 o 
  -3 -10   6       26.18       29.26      1.80 o 
  -2 -10   6        0.23        0.38      0.67 o 
  -1 -10   6        0.67        0.79      0.75 o 
   0 -10   6        7.08        7.21      1.22 o 
   1 -10   6       13.53       13.23      1.52 o 
   2 -10   6        0.23        0.43      0.79 o 
  -7  -9   6        1.34        2.31      0.84 o 
  -6  -9   6        7.82        9.28      1.67 o 
  -5  -9   6        5.53        7.86      0.93 o 
  -4  -9   6       48.83       47.46      1.79 o 
  -3  -9   6        0.97        0.37      0.45 o 
  -2  -9   6        2.28        3.45      0.66 o 
  -1  -9   6        7.26        8.10      1.13 o 
   0  -9   6       19.62       22.16      1.64 o 
   1  -9   6       11.49       14.57      1.48 o 
   2  -9   6        2.76        2.35      0.85 o 
   3  -9   6        5.95        6.73      1.25 o 
  -8  -8   6       10.65       12.73      2.00 o 
  -7  -8   6        0.13        0.89      0.69 o 
  -6  -8   6        3.89        3.79      0.92 o 
  -5  -8   6        0.08        0.25      0.45 o 
  -4  -8   6       15.68       13.30      1.05 o 
  -3  -8   6        5.43        5.02      0.75 o 
  -2  -8   6        4.84        5.33      0.74 o 
  -1  -8   6       14.37       17.24      1.39 o 
   0  -8   6       23.09       23.15      1.54 o 
   1  -8   6        0.20        1.26      0.65 o 
   2  -8   6        2.89        5.41      1.20 o 
   3  -8   6        0.57       -0.10      0.62 o 
   4  -8   6        5.88        5.98      1.23 o 
  -8  -7   6        1.35        2.55      1.20 o 
  -7  -7   6       23.45       25.77      1.41 o 
  -6  -7   6        5.15        4.68      0.76 o 
  -5  -7   6       20.78       21.10      1.33 o 
  -4  -7   6        0.53        0.84      0.48 o 
  -3  -7   6        3.15        4.62      0.88 o 
  -2  -7   6        9.46        9.69      0.86 o 
  -1  -7   6       74.71       78.48      1.96 o 
   0  -7   6        0.79        1.20      0.60 o 
   1  -7   6       51.42       46.69      2.06 o 
   2  -7   6       39.47       32.72      1.82 o 
   3  -7   6        0.34        0.27      0.56 o 
   4  -7   6        0.44        0.59      0.53 o 
   5  -7   6        0.85        1.02      0.75 o 
  -8  -6   6        0.09        0.34      0.70 o 
  -7  -6   6        2.84        3.48      0.71 o 
  -6  -6   6       67.34       67.32      2.01 o 
  -5  -6   6        2.69        2.21      0.54 o 
  -4  -6   6        7.28        6.90      0.75 o 
  -3  -6   6       15.58       13.81      0.94 o 
  -2  -6   6       98.38       83.76      2.16 o 
  -1  -6   6       50.49       53.80      2.33 o 
   0  -6   6       43.49       42.11      2.25 o 
   1  -6   6       26.84       24.66      1.50 o 
   2  -6   6       38.78       35.07      1.78 o 
   3  -6   6       61.19       57.92      1.84 o 
   4  -6   6        9.63        9.55      0.95 o 
   5  -6   6        5.53        7.51      0.94 o 
  -8  -5   6        0.52        1.17      0.74 o 
  -7  -5   6       16.49       15.03      1.39 o 
  -6  -5   6       28.17       25.09      1.25 o 
  -5  -5   6        1.13        0.99      0.41 o 
  -4  -5   6       16.61       15.73      0.95 o 
  -3  -5   6       18.03       14.22      1.32 o 
  -2  -5   6       79.95       71.71      3.35 o 
  -1  -5   6        2.09        2.99      0.51 o 
   0  -5   6       60.39       67.03      1.59 o 
   1  -5   6        0.00        0.11      0.27 o 
   2  -5   6        0.96        1.18      0.39 o 
   3  -5   6        0.09        0.12      0.36 o 
   4  -5   6       20.67       19.85      1.15 o 
   5  -5   6        0.16        0.17      0.42 o 
   6  -5   6        0.51        0.53      0.52 o 
  -9  -4   6        0.16        0.76      0.79 o 
  -8  -4   6        2.30        2.22      0.79 o 
  -7  -4   6        0.89        0.14      0.54 o 
  -6  -4   6        4.89        5.70      0.71 o 
  -5  -4   6        0.05       -0.02      0.28 o 
  -4  -4   6       17.15       17.32      0.93 o 
  -3  -4   6        0.28        0.63      0.33 o 
  -2  -4   6        0.01       -0.32      0.23 o 
  -1  -4   6        1.92        1.84      0.39 o 
   0  -4   6      467.30      476.98      3.71 o 
   1  -4   6       65.84       68.94      1.55 o 
   2  -4   6       35.37       32.82      1.33 o 
   3  -4   6        3.49        3.85      0.58 o 
   4  -4   6        9.55        8.94      0.95 o 
   5  -4   6        6.58        9.44      0.92 o 
   6  -4   6       10.35       12.55      1.10 o 
   7  -4   6        0.75        0.58      0.65 o 
  -9  -3   6        2.85        1.75      0.86 o 
  -8  -3   6        1.39        0.73      0.70 o 
  -7  -3   6       27.78       26.72      1.69 o 
  -6  -3   6       15.55       11.35      1.16 o 
  -5  -3   6        0.08        0.02      0.29 o 
  -4  -3   6       46.81       50.26      1.42 o 
  -3  -3   6        9.19        8.84      0.65 o 
  -2  -3   6      113.41      115.18      2.00 o 
  -1  -3   6       37.43       44.60      0.80 o 
   0  -3   6       13.89       12.72      0.53 o 
   1  -3   6       21.75       25.17      0.73 o 
   2  -3   6       18.40       18.25      0.88 o 
   3  -3   6       37.49       36.62      1.33 o 
   4  -3   6       50.74       52.43      1.64 o 
   5  -3   6       33.46       33.04      2.32 o 
   6  -3   6       64.67       65.31      5.17 o 
   7  -3   6        9.39       10.40      1.08 o 
  -9  -2   6        1.81        2.52      0.93 o 
  -8  -2   6        3.08        3.09      0.88 o 
  -7  -2   6      301.26      292.12      5.14 o 
  -6  -2   6       76.80       73.98      2.49 o 
  -5  -2   6      109.96      120.69      2.20 o 
  -4  -2   6       56.30       56.02      2.71 o 
  -3  -2   6      151.87      173.37      2.34 o 
  -2  -2   6      101.03      119.45      1.71 o 
  -1  -2   6        3.94        4.85      0.32 o 
   0  -2   6      398.66      405.60      7.42 o 
   1  -2   6     1470.15     1439.89     23.07 o 
   2  -2   6       49.70       48.77      1.29 o 
   3  -2   6       32.50       31.15      1.58 o 
   4  -2   6        6.50        6.67      0.88 o 
   5  -2   6       68.45       66.68      1.92 o 
   6  -2   6       28.41       25.53      1.33 o 
   7  -2   6        0.04        0.53      0.51 o 
   8  -2   6        6.47        7.25      1.32 o 
  -9  -1   6        0.67        1.73      0.82 o 
  -8  -1   6        0.01        0.48      0.65 o 
  -7  -1   6       62.39       67.57      2.56 o 
  -6  -1   6       19.00       19.71      1.45 o 
  -5  -1   6      141.13      135.72      4.34 o 
  -4  -1   6       39.20       43.50      1.12 o 
  -3  -1   6        3.15        3.37      0.32 o 
  -2  -1   6        7.30        6.44      0.38 o 
  -1  -1   6        0.18        3.08      0.29 o 
   0  -1   6     2891.42     3022.05     29.57 o 
   1  -1   6       27.91       25.25      1.16 o 
   2  -1   6       24.58       28.71      0.67 o 
   3  -1   6        9.12       10.65      0.69 o 
   4  -1   6       90.49       85.20      3.38 o 
   5  -1   6        8.37        6.54      0.71 o 
   6  -1   6        0.00        0.19      0.39 o 
   7  -1   6       28.47       31.53      1.49 o 
   8  -1   6       12.06       11.93      1.16 o 
  -8   0   6        2.38        3.00      1.15 o 
  -7   0   6        6.84        8.09      1.55 o 
  -6   0   6       10.62       10.47      0.89 o 
  -5   0   6      228.69      216.12      4.01 o 
  -4   0   6        0.01        0.62      0.32 o 
  -3   0   6        2.81        3.49      0.34 o 
  -2   0   6       13.31       14.34      0.54 o 
  -1   0   6      563.85      659.59      4.62 o 
   0   0   6      756.09      830.50     12.24 o 
   1   0   6     1219.09     1238.28     13.76 o 
   2   0   6       19.52       24.66      0.91 o 
   3   0   6      368.23      370.71      5.90 o 
   4   0   6      507.11      570.66     12.31 o 
   5   0   6       72.92       71.09      3.19 o 
   6   0   6        0.65        0.61      0.40 o 
   7   0   6        4.99        5.30      0.78 o 
   8   0   6        0.01        0.25      0.50 o 
  -8   1   6        4.55        6.46      1.85 o 
  -7   1   6        5.66        6.97      0.86 o 
  -6   1   6       22.78       24.03      1.22 o 
  -5   1   6       59.64       59.73      1.65 o 
  -4   1   6        3.80        5.63      0.70 o 
  -3   1   6      109.32      112.15      2.19 o 
  -2   1   6       27.89       27.87      0.75 o 
  -1   1   6       57.02       65.89      1.40 o 
   0   1   6      172.32      191.60      2.14 o 
   1   1   6      111.49      128.86      2.49 o 
   2   1   6      100.28       96.24      1.23 o 
   3   1   6       33.76       29.20      0.70 o 
   4   1   6       57.26       50.44      1.65 o 
   5   1   6       15.69       16.90      0.89 o 
   6   1   6       27.58       22.60      1.24 o 
   7   1   6       20.79       20.10      1.30 o 
   8   1   6        3.72        4.24      0.93 o 
   9   1   6        0.01       -0.12      0.72 o 
  -8   2   6        7.77       10.10      2.12 o 
  -7   2   6        0.76        0.70      0.51 o 
  -6   2   6        9.14        8.87      0.87 o 
  -5   2   6       46.16       45.08      1.49 o 
  -4   2   6      101.17       94.14      2.28 o 
  -3   2   6        5.56        3.73      0.48 o 
  -2   2   6       60.63       62.47      0.99 o 
  -1   2   6       23.83       23.32      1.01 o 
   0   2   6       34.19       42.11      0.81 o 
   1   2   6      307.65      330.47      2.38 o 
   2   2   6        0.03        1.70      0.24 o 
   3   2   6        0.20        0.11      0.23 o 
   4   2   6       15.30       15.85      0.76 o 
   5   2   6        5.19        4.86      0.55 o 
   6   2   6       18.36       18.50      0.97 o 
   7   2   6       11.59        9.47      1.13 o 
   8   2   6       10.94       11.54      2.20 o 
   9   2   6        0.29       -0.36      0.60 o 
  -8   3   6        6.22        6.91      1.25 o 
  -7   3   6        3.16        4.09      0.76 o 
  -6   3   6       15.22       14.05      1.06 o 
  -5   3   6      171.14      179.55      2.98 o 
  -4   3   6        3.08        3.33      0.54 o 
  -3   3   6       27.40       30.00      1.86 o 
  -2   3   6        7.70        6.82      0.56 o 
  -1   3   6        3.61        4.31      0.65 o 
   0   3   6        0.19        0.37      0.16 o 
   1   3   6       50.10       51.53      0.89 o 
   2   3   6        5.07        3.65      0.57 o 
   3   3   6        0.49        0.49      0.19 o 
   4   3   6      129.79      122.29      2.96 o 
   5   3   6        0.01        0.14      0.26 o 
   6   3   6        1.41        1.56      0.55 o 
   7   3   6       32.68       30.29      1.69 o 
   8   3   6       10.92       10.81      1.25 o 
   9   3   6        0.76        0.84      0.69 o 
  -7   4   6       10.53       10.06      1.35 o 
  -6   4   6       16.94       16.81      1.16 o 
  -5   4   6       14.16       11.91      0.97 o 
  -4   4   6       49.15       44.95      1.49 o 
  -3   4   6       69.25       61.08      1.57 o 
  -2   4   6      492.71      530.28      4.19 o 
  -1   4   6        4.53        3.19      0.27 o 
   0   4   6       71.34       79.10      1.41 o 
   1   4   6       41.85       35.81      0.76 o 
   2   4   6       68.06       75.33      1.69 o 
   3   4   6        0.01        0.35      0.18 o 
   4   4   6      752.13      809.86     23.94 o 
   5   4   6       31.37       35.65      2.07 o 
   6   4   6        9.44        7.24      0.93 o 
   7   4   6        1.04        1.16      0.60 o 
   8   4   6        2.28        3.02      0.81 o 
   9   4   6        5.13        3.89      0.95 o 
  -7   5   6       16.69       22.05      1.87 o 
  -6   5   6       17.37       19.04      1.21 o 
  -5   5   6       66.82       57.93      2.69 o 
  -4   5   6        0.12       -0.17      0.39 o 
  -3   5   6       10.00       12.27      0.82 o 
  -2   5   6      143.55      157.99      2.41 o 
  -1   5   6       10.27        9.04      0.63 o 
   0   5   6       22.25       19.95      0.63 o 
   1   5   6      110.55      122.13      1.63 o 
   2   5   6       75.22       84.81      1.79 o 
   3   5   6        8.47        8.34      0.76 o 
   4   5   6      193.90      202.88      5.53 o 
   5   5   6        0.90        0.50      0.34 o 
   6   5   6       35.34       33.02      1.69 o 
   7   5   6        9.70       10.71      1.16 o 
   8   5   6        1.72        2.35      0.74 o 
   9   5   6        0.03        0.08      0.62 o 
  -6   6   6        3.64        2.82      0.95 o 
  -5   6   6        0.02       -0.23      0.43 o 
  -4   6   6       58.66       49.74      1.68 o 
  -3   6   6      123.59      110.37      2.29 o 
  -2   6   6        6.54        5.85      0.63 o 
  -1   6   6       38.85       34.09      1.14 o 
   0   6   6       15.10       13.58      0.72 o 
   1   6   6       88.26       83.56      1.23 o 
   2   6   6        1.90        1.64      0.36 o 
   3   6   6       52.12       55.82      1.43 o 
   4   6   6       70.34       68.97      1.63 o 
   5   6   6       86.65       85.25      3.48 o 
   6   6   6      431.11      421.32     15.29 o 
   7   6   6       28.94       26.58      1.62 o 
   8   6   6        2.17        1.79      0.72 o 
   9   6   6        9.47        9.26      1.30 o 
  -6   7   6        0.19       -0.08      0.75 o 
  -5   7   6        3.15        3.05      0.86 o 
  -4   7   6        1.03        1.60      0.55 o 
  -3   7   6       29.78       24.14      1.22 o 
  -2   7   6        2.87        4.12      0.62 o 
  -1   7   6       22.12       21.79      1.17 o 
   0   7   6       21.84       21.76      0.71 o 
   1   7   6        3.01        3.09      0.45 o 
   2   7   6       49.40       49.57      1.37 o 
   3   7   6       25.09       26.16      1.05 o 
   4   7   6       63.42       58.03      5.32 o 
   5   7   6      103.23      104.66      2.20 o 
   6   7   6      225.75      233.72      3.40 o 
   7   7   6       11.46       11.59      1.13 o 
   8   7   6        5.78        3.56      0.88 o 
   9   7   6        0.27       -0.19      0.60 o 
  -5   8   6        2.59        2.37      0.95 o 
  -4   8   6        9.59        9.76      0.99 o 
  -3   8   6        1.82        2.65      0.64 o 
  -2   8   6        2.64        1.55      0.54 o 
  -1   8   6        0.16       -0.23      0.36 o 
   0   8   6       73.96       71.46      2.26 o 
   1   8   6      274.96      286.39      3.28 o 
   2   8   6       24.89       23.89      1.04 o 
   3   8   6        0.96        0.62      0.35 o 
   4   8   6       17.42       17.60      1.00 o 
   5   8   6        0.41        1.00      0.46 o 
   6   8   6       75.07       73.46      2.15 o 
   7   8   6       13.54       12.15      1.01 o 
   8   8   6       39.75       34.99      2.75 o 
   9   8   6        0.10       -0.58      0.82 o 
  -5   9   6        2.86        2.77      1.08 o 
  -4   9   6        0.93        1.68      0.79 o 
  -3   9   6        8.10        8.36      0.94 o 
  -2   9   6        0.04       -0.15      0.45 o 
  -1   9   6       20.41       18.01      1.38 o 
   0   9   6      396.47      396.88      5.51 o 
   1   9   6      494.85      497.17      8.77 o 
   2   9   6       21.23       18.48      1.00 o 
   3   9   6       16.65       18.72      1.03 o 
   4   9   6        2.49        2.37      0.55 o 
   5   9   6      188.80      179.74      3.06 o 
   6   9   6       14.36       10.88      0.94 o 
   7   9   6        6.68        6.44      0.83 o 
   8   9   6        9.95       12.23      1.10 o 
   9   9   6        1.88        1.80      0.77 o 
  -4  10   6       12.96       23.09      1.87 o 
  -3  10   6        0.16        0.36      0.48 o 
  -2  10   6        0.77        0.34      0.60 o 
  -1  10   6        9.52        9.65      1.18 o 
   0  10   6      254.03      249.49      4.61 o 
   1  10   6      133.71      132.11      3.34 o 
   2  10   6       24.48       21.47      1.15 o 
   3  10   6        0.22        0.10      0.39 o 
   4  10   6        3.11        3.46      0.65 o 
   5  10   6       12.20        9.95      0.94 o 
   6  10   6       32.14       29.53      1.88 o 
   7  10   6        0.46       -0.24      0.41 o 
   8  10   6        4.37        5.34      0.86 o 
  -3  11   6        0.06        0.95      1.20 o 
  -2  11   6        0.88        0.66      0.69 o 
  -1  11   6       12.64       14.50      1.39 o 
   0  11   6        2.13        1.73      0.71 o 
   1  11   6        4.22        6.86      1.09 o 
   2  11   6        3.63        5.85      1.04 o 
   3  11   6        7.69        7.35      0.84 o 
   4  11   6       19.40       17.18      1.12 o 
   5  11   6        0.27       -0.07      0.45 o 
   6  11   6        7.03        7.08      0.90 o 
   7  11   6       10.28       11.28      1.08 o 
   8  11   6       11.73       15.60      1.70 o 
  -2  12   6        9.17       13.13      1.53 o 
  -1  12   6        0.57        0.17      0.66 o 
   0  12   6        1.45        2.23      0.80 o 
   1  12   6        4.75        6.17      1.08 o 
   2  12   6        0.01        0.39      0.62 o 
   3  12   6       27.79       26.01      1.38 o 
   4  12   6        3.36        4.13      0.73 o 
   5  12   6        1.27        1.33      0.56 o 
   6  12   6        2.47        2.89      0.71 o 
   7  12   6        0.01        0.33      0.72 o 
   0  13   6        1.41        2.21      0.92 o 
   1  13   6        0.08        0.45      0.95 o 
   2  13   6        1.09        1.02      0.74 o 
   3  13   6        1.19        1.10      0.77 o 
   4  13   6        0.66        0.38      0.51 o 
   5  13   6        0.00        0.04      0.70 o 
   6  13   6        3.54        4.11      1.07 o 
   2  14   6        4.74        7.42      1.29 o 
   3  14   6        8.29       15.02      1.59 o 
   4  14   6        1.08        3.69      1.60 o 
   5  14   6        0.42        0.74      0.77 o 
  -3 -11   7        1.34        1.65      1.22 o 
  -2 -11   7        0.14        0.80      0.77 o 
  -5 -10   7       29.56       35.49      2.17 o 
  -4 -10   7       17.89       20.12      1.33 o 
  -3 -10   7        3.48        4.76      0.85 o 
  -2 -10   7        3.82        6.35      1.18 o 
  -1 -10   7        7.85       11.51      1.45 o 
   0 -10   7        6.32        5.66      1.16 o 
   1 -10   7       20.54       21.49      3.12 o 
  -6  -9   7        2.89        5.37      0.89 o 
  -5  -9   7       11.24       15.24      1.23 o 
  -4  -9   7       13.45       16.08      1.19 o 
  -3  -9   7       25.80       24.42      1.81 o 
  -2  -9   7        4.05        4.84      1.60 o 
  -1  -9   7        3.18        4.09      0.95 o 
   0  -9   7       83.01       83.84      3.05 o 
   1  -9   7        9.24        9.37      1.34 o 
   2  -9   7        0.85        0.37      0.74 o 
  -7  -8   7        2.45        3.39      0.80 o 
  -6  -8   7        6.38        7.12      0.97 o 
  -5  -8   7       22.93       26.08      1.42 o 
  -4  -8   7        3.15        3.52      0.70 o 
  -3  -8   7       16.64       18.36      1.15 o 
  -2  -8   7        1.05        1.63      0.52 o 
  -1  -8   7       31.23       31.57      1.82 o 
   0  -8   7       10.84       10.87      1.27 o 
   1  -8   7        0.03        0.37      0.64 o 
   2  -8   7        0.26        0.37      0.65 o 
   3  -8   7        2.50        3.57      0.99 o 
  -8  -7   7        1.54        2.94      1.01 o 
  -7  -7   7        9.46        8.02      1.01 o 
  -6  -7   7        9.49       11.66      1.08 o 
  -5  -7   7       28.95       30.22      1.45 o 
  -4  -7   7        0.24        0.13      0.42 o 
  -3  -7   7        3.42        2.21      0.60 o 
  -2  -7   7       56.69       48.80      2.12 o 
  -1  -7   7        0.08        0.05      0.49 o 
   0  -7   7        0.85        0.90      0.60 o 
   1  -7   7        0.76        1.95      0.76 o 
   2  -7   7        5.31        3.52      0.90 o 
   3  -7   7       10.55       10.96      1.34 o 
   4  -7   7        2.66        3.68      0.99 o 
  -8  -6   7        0.45        0.25      0.71 o 
  -7  -6   7       34.67       35.26      2.05 o 
  -6  -6   7        0.90        0.26      0.48 o 
  -5  -6   7       60.28       60.53      1.89 o 
  -4  -6   7       13.93       10.38      0.91 o 
  -3  -6   7      133.63      129.77      2.56 o 
  -2  -6   7      657.02      649.53      5.53 o 
  -1  -6   7      187.00      194.85      2.98 o 
   0  -6   7       13.41       11.46      1.13 o 
   1  -6   7       34.45       31.84      3.17 o 
   2  -6   7        9.26       11.48      1.23 o 
   3  -6   7        0.80        0.35      0.58 o 
   4  -6   7        0.52        0.60      0.49 o 
   5  -6   7        0.84        0.37      0.51 o 
  -8  -5   7        0.54        0.39      0.67 o 
  -7  -5   7        0.01        0.02      0.60 o 
  -6  -5   7        1.38        1.55      0.49 o 
  -5  -5   7       10.50        9.37      0.86 o 
  -4  -5   7        0.00        0.10      0.34 o 
  -3  -5   7        1.42        2.67      0.53 o 
  -2  -5   7       11.83       10.58      0.80 o 
  -1  -5   7       58.65       60.84      1.65 o 
   0  -5   7      127.20      130.20      3.09 o 
   1  -5   7        0.06        0.00      0.49 o 
   2  -5   7       34.98       36.65      1.80 o 
   3  -5   7       54.61       52.76      1.71 o 
   4  -5   7       14.43       12.59      1.01 o 
   5  -5   7       11.31       11.64      1.07 o 
   6  -5   7        1.10        0.81      0.57 o 
  -8  -4   7        1.81        2.04      0.90 o 
  -7  -4   7        5.31        7.04      1.13 o 
  -6  -4   7        0.02        0.43      0.55 o 
  -5  -4   7        3.79        4.11      0.63 o 
  -4  -4   7       36.37       32.98      1.96 o 
  -3  -4   7       79.62       77.50      1.83 o 
  -2  -4   7        1.66        1.90      0.44 o 
  -1  -4   7       68.36       67.55      1.63 o 
   0  -4   7      232.08      222.92      3.50 o 
   1  -4   7      145.58      137.70      3.57 o 
   2  -4   7       81.62       79.16      1.87 o 
   3  -4   7        3.49        3.38      0.60 o 
   4  -4   7        2.57        2.75      0.61 o 
   5  -4   7       17.80       16.77      1.14 o 
   6  -4   7        2.80        3.50      0.73 o 
  -8  -3   7        1.07        2.04      0.84 o 
  -7  -3   7        1.04        0.60      0.66 o 
  -6  -3   7        0.27        0.10      0.53 o 
  -5  -3   7        2.94        2.62      0.53 o 
  -4  -3   7        7.68        8.13      0.72 o 
  -3  -3   7        0.14        0.12      0.27 o 
  -2  -3   7       72.86       76.79      1.69 o 
  -1  -3   7        0.36        0.50      0.30 o 
   0  -3   7        0.54        1.08      0.26 o 
   1  -3   7      184.20      178.07      2.97 o 
   2  -3   7       16.20       15.91      0.89 o 
   3  -3   7        0.01        0.16      0.34 o 
   4  -3   7        1.20        2.09      0.53 o 
   5  -3   7       13.34       16.05      1.11 o 
   6  -3   7       16.84       18.91      1.26 o 
   7  -3   7        0.43        0.06      0.52 o 
  -8  -2   7       15.49       17.74      1.64 o 
  -7  -2   7        0.75        1.11      0.80 o 
  -6  -2   7       20.29       20.27      1.48 o 
  -5  -2   7        0.59       -0.43      0.45 o 
  -4  -2   7        1.12        1.13      0.37 o 
  -3  -2   7       19.78       18.46      0.86 o 
  -2  -2   7        3.57        7.41      0.60 o 
  -1  -2   7        2.41        1.46      0.26 o 
   0  -2   7        4.72        5.52      0.41 o 
   1  -2   7      382.92      387.95     12.49 o 
   2  -2   7       44.63       43.64      1.28 o 
   3  -2   7       11.68       10.92      0.76 o 
   4  -2   7        0.01       -0.20      0.31 o 
   5  -2   7       60.25       57.95      1.84 o 
   6  -2   7       25.04       25.52      1.37 o 
   7  -2   7        2.10        3.39      0.78 o 
  -8  -1   7       11.88       10.35      1.39 o 
  -7  -1   7        3.75        2.92      0.80 o 
  -6  -1   7       11.12       11.40      1.62 o 
  -5  -1   7        8.32        7.52      0.99 o 
  -4  -1   7        0.83        1.17      0.35 o 
  -3  -1   7       24.02       25.56      0.95 o 
  -2  -1   7       46.47       46.22      0.96 o 
  -1  -1   7       15.86       18.44      0.62 o 
   0  -1   7     2410.22     2453.45     25.58 o 
   1  -1   7      404.75      390.52      5.73 o 
   2  -1   7       23.67       27.72      1.01 o 
   3  -1   7       11.47       11.12      0.73 o 
   4  -1   7       14.83       15.02      0.90 o 
   5  -1   7       19.91       17.87      1.04 o 
   6  -1   7        4.87        4.69      0.73 o 
   7  -1   7        0.80        0.68      0.53 o 
   8  -1   7        2.37        2.16      0.71 o 
  -8   0   7        0.14        0.70      0.67 o 
  -7   0   7        0.22        0.63      0.63 o 
  -6   0   7        0.01        0.22      0.50 o 
  -5   0   7      476.04      490.36     15.27 o 
  -4   0   7        9.16        7.54      0.65 o 
  -3   0   7       13.18       11.65      0.55 o 
  -2   0   7       61.56       65.66      1.13 o 
  -1   0   7        0.30        1.30      0.24 o 
   0   0   7      296.94      360.29      3.57 o 
   1   0   7     1734.03     1761.44     24.84 o 
   2   0   7        5.79        5.93      0.41 o 
   3   0   7      144.82      133.64      2.69 o 
   4   0   7       98.26       98.18      3.66 o 
   5   0   7       93.60       99.25      3.10 o 
   6   0   7        7.13        8.90      0.86 o 
   7   0   7        6.06        7.75      0.91 o 
   8   0   7        1.05        0.76      0.54 o 
  -8   1   7        4.89        5.87      1.16 o 
  -7   1   7        0.35        0.44      0.58 o 
  -6   1   7        2.36        1.40      0.54 o 
  -5   1   7      144.76      141.36      3.06 o 
  -4   1   7       70.78       66.25      2.37 o 
  -3   1   7       23.86       19.41      0.88 o 
  -2   1   7        4.28        2.53      0.30 o 
  -1   1   7        4.73        5.96      0.39 o 
   0   1   7     2006.73     2102.51     18.47 o 
   1   1   7       28.46       29.98      0.84 o 
   2   1   7        0.36        0.63      0.21 o 
   3   1   7       98.90      103.52      1.38 o 
   4   1   7       26.45       24.97      1.01 o 
   5   1   7       11.91       11.60      0.83 o 
   6   1   7       43.12       46.21      1.59 o 
   7   1   7        4.74        5.81      0.79 o 
   8   1   7        0.83        0.96      0.69 o 
  -8   2   7        3.59        5.43      1.14 o 
  -7   2   7        1.08        1.64      0.58 o 
  -6   2   7        7.87        8.16      0.88 o 
  -5   2   7      164.94      169.89      6.36 o 
  -4   2   7       42.78       44.08      1.71 o 
  -3   2   7      688.85      681.88     10.74 o 
  -2   2   7       30.58       31.39      1.36 o 
  -1   2   7       10.61       11.07      0.49 o 
   0   2   7      116.88      131.64      1.87 o 
   1   2   7      372.79      383.46      2.60 o 
   2   2   7      464.77      457.04      6.79 o 
   3   2   7       86.18       86.84      1.85 o 
   4   2   7       90.19       85.16      1.73 o 
   5   2   7       23.74       23.16      1.61 o 
   6   2   7       54.63       54.51      1.67 o 
   7   2   7        0.08       -0.20      0.51 o 
   8   2   7        3.27        3.07      0.90 o 
   9   2   7        1.38        2.05      1.40 o 
  -7   3   7        0.03        0.14      0.51 o 
  -6   3   7       66.17       69.48      2.60 o 
  -5   3   7      248.70      251.70      7.76 o 
  -4   3   7       44.18       41.85      1.42 o 
  -3   3   7        1.98        2.67      0.50 o 
  -2   3   7        0.02        0.38      0.27 o 
  -1   3   7        0.35        0.13      0.16 o 
   0   3   7      461.83      473.22      2.89 o 
   1   3   7      241.48      270.48      3.82 o 
   2   3   7       98.27       91.96      1.59 o 
   3   3   7        5.78        5.52      0.40 o 
   4   3   7        1.81        1.84      0.30 o 
   5   3   7        0.60        0.11      0.37 o 
   6   3   7        1.30        0.98      0.55 o 
   7   3   7       11.47       10.61      1.20 o 
   8   3   7       16.92       16.88      1.46 o 
   9   3   7        0.31        0.38      0.90 o 
  -7   4   7        2.33        3.17      0.74 o 
  -6   4   7       25.29       21.15      1.29 o 
  -5   4   7       29.22       26.42      1.31 o 
  -4   4   7        6.30        6.23      0.73 o 
  -3   4   7        5.66        4.98      0.61 o 
  -2   4   7      149.68      151.21      3.84 o 
  -1   4   7        4.21        5.51      0.52 o 
   0   4   7        3.16        4.69      0.36 o 
   1   4   7      205.00      212.20      3.42 o 
   2   4   7      145.87      158.71      3.34 o 
   3   4   7        0.09        0.51      0.43 o 
   4   4   7       87.10       90.40      3.12 o 
   5   4   7        1.73        1.47      0.53 o 
   6   4   7        0.70        0.51      0.49 o 
   7   4   7        5.05        5.14      0.97 o 
   8   4   7        3.62        3.75      0.88 o 
   9   4   7        0.00        0.09      0.63 o 
  -7   5   7        7.99        8.37      1.39 o 
  -6   5   7        2.12        3.14      0.72 o 
  -5   5   7        1.79        1.43      0.57 o 
  -4   5   7       25.34       20.71      1.15 o 
  -3   5   7       19.20       19.58      1.02 o 
  -2   5   7       50.42       46.50      1.39 o 
  -1   5   7       26.24       21.08      0.96 o 
   0   5   7        2.46        2.22      0.29 o 
   1   5   7        0.10        0.37      0.20 o 
   2   5   7        1.26        2.11      0.32 o 
   3   5   7      456.26      466.13      6.48 o 
   4   5   7       48.51       47.53      2.85 o 
   5   5   7      161.66      164.97      5.69 o 
   6   5   7      137.29      128.54      3.23 o 
   7   5   7        1.70        1.59      0.65 o 
   8   5   7       21.72       20.89      1.59 o 
   9   5   7        0.72       -0.20      0.62 o 
  -6   6   7        1.16        0.92      0.79 o 
  -5   6   7        0.01       -0.52      0.39 o 
  -4   6   7        0.21        0.03      0.44 o 
  -3   6   7        1.66        2.15      1.39 o 
  -2   6   7       37.17       32.80      1.69 o 
  -1   6   7        3.12        2.53      0.48 o 
   0   6   7        0.32        0.05      0.18 o 
   1   6   7      652.85      739.08      7.51 o 
   2   6   7      933.95      957.57     17.80 o 
   3   6   7       12.09       14.15      1.01 o 
   4   6   7       39.91       40.90      2.11 o 
   5   6   7      145.08      144.26      6.47 o 
   6   6   7      300.38      307.31     10.60 o 
   7   6   7        5.86        6.28      1.02 o 
   8   6   7        6.07        5.77      1.06 o 
   9   6   7        0.17        0.25      0.67 o 
  -6   7   7        3.28        2.85      1.04 o 
  -5   7   7        0.44        1.26      0.54 o 
  -4   7   7        3.74        4.18      0.75 o 
  -3   7   7        9.96       11.00      0.94 o 
  -2   7   7        6.79        6.59      0.76 o 
  -1   7   7       24.72       21.94      1.05 o 
   0   7   7        2.71        2.48      0.44 o 
   1   7   7      146.27      158.51      2.37 o 
   2   7   7       98.19       94.15      2.45 o 
   3   7   7       10.11        8.51      0.71 o 
   4   7   7       26.09       23.98      1.11 o 
   5   7   7       28.37       25.92      1.53 o 
   6   7   7       57.28       52.67      1.99 o 
   7   7   7        0.92        0.36      0.82 o 
   8   7   7       29.22       28.46      1.87 o 
   9   7   7        1.24        1.86      0.81 o 
  -5   8   7        5.54        7.41      1.30 o 
  -4   8   7        2.45        1.75      0.62 o 
  -3   8   7        9.68        8.72      1.04 o 
  -2   8   7        1.53        1.65      0.59 o 
  -1   8   7       36.61       31.27      1.27 o 
   0   8   7        0.42       -0.25      0.44 o 
   1   8   7       71.39       73.07      1.73 o 
   2   8   7      107.16       97.70      2.36 o 
   3   8   7        1.31        1.57      0.43 o 
   4   8   7       13.76       12.57      0.90 o 
   5   8   7      153.08      145.77      3.52 o 
   6   8   7        7.42        7.45      0.84 o 
   7   8   7        7.46        6.53      0.83 o 
   8   8   7       66.70       59.12      2.59 o 
   9   8   7        3.84        3.67      0.99 o 
  -4   9   7        0.83        0.81      0.57 o 
  -3   9   7        1.50        1.42      0.57 o 
  -2   9   7        0.04        0.24      0.45 o 
  -1   9   7        0.29        0.77      0.62 o 
   0   9   7      145.11      135.55      3.35 o 
   1   9   7       46.43       46.47      2.05 o 
   2   9   7        3.43        3.87      0.60 o 
   3   9   7        0.26        0.23      0.38 o 
   4   9   7       76.04       75.34      1.99 o 
   5   9   7       30.28       28.20      1.34 o 
   6   9   7       20.38       17.34      1.14 o 
   7   9   7        0.72        0.12      0.46 o 
   8   9   7       15.14       12.89      1.45 o 
   9   9   7        6.07        9.32      1.39 o 
  -4  10   7        0.05        0.27      0.84 o 
  -3  10   7        0.05        0.49      0.59 o 
  -2  10   7        2.31        2.56      0.80 o 
  -1  10   7       24.92       21.49      1.57 o 
   0  10   7       26.21       24.04      1.60 o 
   1  10   7        0.72        0.90      0.69 o 
   2  10   7       11.33       12.43      0.93 o 
   3  10   7        2.08        1.89      0.54 o 
   4  10   7       20.43       21.02      1.19 o 
   5  10   7       34.04       30.15      1.42 o 
   6  10   7        1.35        1.26      0.52 o 
   7  10   7        3.37        4.03      0.76 o 
   8  10   7       16.70       20.49      1.65 o 
  -3  11   7        0.01        0.35      0.70 o 
  -2  11   7        0.08       -0.51      0.59 o 
  -1  11   7        0.38        0.07      0.62 o 
   0  11   7       18.73       17.96      1.48 o 
   1  11   7        6.67        8.41      1.97 o 
   2  11   7        1.63        1.77      0.78 o 
   3  11   7        1.43        0.72      0.48 o 
   4  11   7        3.76        4.75      0.75 o 
   5  11   7        0.00        0.51      0.43 o 
   6  11   7        1.34        2.02      0.62 o 
   7  11   7        4.30        6.50      0.91 o 
   8  11   7        0.84        1.74      0.67 o 
  -2  12   7        2.81        2.88      0.99 o 
  -1  12   7        5.18        9.33      1.37 o 
   0  12   7       17.58       20.56      1.66 o 
   1  12   7       13.16       14.34      1.46 o 
   2  12   7      101.04      104.52      4.02 o 
   3  12   7       48.57       50.55      2.35 o 
   4  12   7        0.23        0.32      0.50 o 
   5  12   7        0.13       -0.03      0.48 o 
   6  12   7        0.25        0.22      0.51 o 
   7  12   7       15.32       15.52      1.28 o 
   0  13   7        2.81        3.59      1.04 o 
   1  13   7        2.33        3.34      0.97 o 
   2  13   7        8.13        8.40      1.29 o 
   3  13   7       72.42       93.00      4.34 o 
   4  13   7        6.93        9.66      1.09 o 
   5  13   7        3.67        3.36      0.78 o 
   6  13   7        0.47        0.05      0.71 o 
   2  14   7        5.56        6.61      1.27 o 
   3  14   7        3.74        7.44      1.95 o 
   4  14   7        4.36        7.69      1.33 o 
  -4 -10   8        1.41        2.24      0.73 o 
  -3 -10   8        0.36        0.89      0.77 o 
  -2 -10   8        0.16        0.71      0.79 o 
  -1 -10   8        0.79        1.73      0.90 o 
  -6  -9   8        1.49        1.36      0.68 o 
  -5  -9   8        4.55        4.69      0.88 o 
  -4  -9   8        1.19        0.66      0.53 o 
  -3  -9   8        8.81        9.82      1.03 o 
  -2  -9   8       10.31       11.16      1.38 o 
  -1  -9   8        2.00        1.88      0.81 o 
   0  -9   8       29.52       26.21      2.85 o 
   1  -9   8        4.34        4.96      1.11 o 
  -6  -8   8       10.76       11.34      1.70 o 
  -5  -8   8       50.09       52.52      2.00 o 
  -4  -8   8        2.72        4.12      0.97 o 
  -3  -8   8        0.05        0.05      0.43 o 
  -2  -8   8        0.57        0.63      0.61 o 
  -1  -8   8       33.12       33.82      1.98 o 
   0  -8   8       17.03       15.15      1.50 o 
   1  -8   8        8.75        8.67      1.29 o 
   2  -8   8       11.65       14.30      1.57 o 
   3  -8   8        3.72        3.54      1.08 o 
  -7  -7   8       10.27        8.56      1.37 o 
  -6  -7   8       81.76       87.59      2.53 o 
  -5  -7   8       11.84       14.15      1.15 o 
  -4  -7   8        2.88        3.70      0.72 o 
  -3  -7   8       14.28       13.37      1.07 o 
  -2  -7   8        0.02        0.30      0.45 o 
  -1  -7   8        0.01        0.64      0.60 o 
   0  -7   8        2.28        2.51      0.77 o 
   1  -7   8        2.09        1.88      0.74 o 
   2  -7   8        4.01        3.83      0.99 o 
   3  -7   8        9.33       10.61      1.72 o 
   4  -7   8        5.99        5.97      1.22 o 
  -7  -6   8       17.75       16.22      1.62 o 
  -6  -6   8       17.09       18.02      1.23 o 
  -5  -6   8       67.51       67.60      2.07 o 
  -4  -6   8        8.11        7.54      0.87 o 
  -3  -6   8       14.94       15.87      1.05 o 
  -2  -6   8        4.33        4.33      0.69 o 
  -1  -6   8       42.44       36.94      1.87 o 
   0  -6   8        0.11        0.80      0.56 o 
   1  -6   8        1.89        1.77      0.72 o 
   2  -6   8        3.32        2.72      0.79 o 
   3  -6   8        0.06       -0.05      0.60 o 
   4  -6   8        0.62        0.94      0.63 o 
   5  -6   8        0.47        1.79      0.87 o 
  -8  -5   8        0.25        0.25      0.78 o 
  -7  -5   8        0.68       -0.02      0.61 o 
  -6  -5   8       27.71       25.03      1.73 o 
  -5  -5   8       90.48       80.75      2.18 o 
  -4  -5   8       13.78       11.29      0.95 o 
  -3  -5   8       67.52       62.24      1.82 o 
  -2  -5   8        5.58        5.52      0.71 o 
  -1  -5   8       44.86       46.40      1.52 o 
   0  -5   8       48.52       41.80      3.02 o 
   1  -5   8        6.53        5.37      0.95 o 
   2  -5   8       18.57       20.79      1.70 o 
   3  -5   8        0.77        0.87      0.62 o 
   4  -5   8        1.29        0.76      0.48 o 
   5  -5   8        0.36        0.44      0.51 o 
  -8  -4   8        0.07        0.16      0.70 o 
  -7  -4   8        0.45        0.97      0.67 o 
  -6  -4   8        2.53        1.63      0.74 o 
  -5  -4   8       72.23       64.13      1.88 o 
  -4  -4   8       25.03       15.64      0.97 o 
  -3  -4   8       56.16       62.84      1.76 o 
  -2  -4   8        3.86        3.08      0.55 o 
  -1  -4   8      140.30      122.46      2.29 o 
   0  -4   8      673.17      678.97      5.16 o 
   1  -4   8      107.67      104.69      2.84 o 
   2  -4   8       80.81       78.12      2.56 o 
   3  -4   8        3.05        3.94      0.67 o 
   4  -4   8       16.77       14.54      1.10 o 
   5  -4   8       30.41       31.47      1.92 o 
   6  -4   8        2.68        3.44      0.77 o 
  -8  -3   8        0.45        0.61      0.74 o 
  -7  -3   8        8.50       11.33      1.36 o 
  -6  -3   8       32.99       30.72      1.80 o 
  -5  -3   8       16.87       12.85      1.25 o 
  -4  -3   8        8.58       11.16      0.82 o 
  -3  -3   8       26.26       22.30      1.05 o 
  -2  -3   8       15.91       14.52      0.86 o 
  -1  -3   8       29.62       30.07      1.13 o 
   0  -3   8        3.92        3.99      0.54 o 
   1  -3   8      282.84      288.96      7.50 o 
   2  -3   8      153.17      154.75      3.58 o 
   3  -3   8        7.68        7.76      0.79 o 
   4  -3   8        2.56        1.73      0.54 o 
   5  -3   8        7.53        9.08      0.96 o 
   6  -3   8        1.78        2.00      0.65 o 
   7  -3   8       11.67       10.80      1.17 o 
  -8  -2   8        0.57       -0.04      0.69 o 
  -7  -2   8        0.09       -0.47      0.56 o 
  -6  -2   8        1.35        1.58      0.76 o 
  -5  -2   8        1.43        1.93      0.69 o 
  -4  -2   8        2.85        3.66      0.55 o 
  -3  -2   8        1.12        0.73      0.36 o 
  -2  -2   8        6.09        4.46      0.55 o 
  -1  -2   8        5.04        3.58      0.49 o 
   0  -2   8        5.47        5.42      0.43 o 
   1  -2   8       54.10       44.17      1.04 o 
   2  -2   8       58.16       58.75      1.57 o 
   3  -2   8       11.34        9.11      0.81 o 
   4  -2   8        1.23        0.50      0.40 o 
   5  -2   8        4.65        5.11      0.76 o 
   6  -2   8       16.58       17.83      1.42 o 
   7  -2   8        4.70        5.28      0.90 o 
  -8  -1   8        1.25        0.74      0.73 o 
  -7  -1   8        8.81        8.23      1.20 o 
  -6  -1   8       22.04       21.51      1.59 o 
  -5  -1   8       60.77       59.55      2.31 o 
  -4  -1   8        0.01        0.01      0.43 o 
  -3  -1   8      248.67      255.28      8.71 o 
  -2  -1   8       52.76       48.89      1.34 o 
  -1  -1   8       70.47       74.63      1.25 o 
   0  -1   8      306.26      324.04      2.68 o 
   1  -1   8      373.91      378.84      6.59 o 
   2  -1   8       17.02       17.76      0.88 o 
   3  -1   8        0.00       -0.35      0.23 o 
   4  -1   8        0.01       -0.31      0.33 o 
   5  -1   8       22.78       21.85      1.19 o 
   6  -1   8       12.12       12.06      1.04 o 
   7  -1   8        0.03       -0.01      0.50 o 
  -8   0   8        0.31        1.23      0.75 o 
  -7   0   8        8.06        6.54      1.15 o 
  -6   0   8        2.94        2.37      0.78 o 
  -5   0   8      314.55      302.36      4.96 o 
  -4   0   8      167.97      154.77      7.81 o 
  -3   0   8      121.64      121.27      2.10 o 
  -2   0   8       25.38       28.85      0.82 o 
  -1   0   8      252.75      300.23      4.88 o 
   0   0   8      489.24      508.91      5.30 o 
   1   0   8      113.99      120.24      1.60 o 
   2   0   8       26.91       26.26      0.79 o 
   3   0   8       14.85       12.22      0.76 o 
   4   0   8        7.08        5.02      0.62 o 
   5   0   8       18.91       16.30      1.22 o 
   6   0   8       17.54       19.31      1.17 o 
   7   0   8        1.20        2.09      0.59 o 
   8   0   8        0.54        0.41      0.79 o 
  -8   1   8        1.01        2.82      0.95 o 
  -7   1   8        0.09       -0.47      0.55 o 
  -6   1   8        1.60        1.08      0.67 o 
  -5   1   8       16.54       17.29      1.36 o 
  -4   1   8        3.84        4.24      0.65 o 
  -3   1   8      109.94      110.22      2.09 o 
  -2   1   8       18.53       16.45      0.65 o 
  -1   1   8       47.37       48.26      1.02 o 
   0   1   8      280.48      285.63      3.50 o 
   1   1   8      114.74      130.68      1.65 o 
   2   1   8       20.87       21.88      0.73 o 
   3   1   8        0.48        0.01      0.26 o 
   4   1   8      140.75      142.98      2.44 o 
   5   1   8       10.71       10.64      0.84 o 
   6   1   8        9.95        9.45      0.87 o 
   7   1   8        1.18        1.14      0.77 o 
   8   1   8        5.17        5.60      1.11 o 
  -7   2   8        0.00        0.03      0.61 o 
  -6   2   8        9.29        9.75      0.96 o 
  -5   2   8      115.23      123.00      3.32 o 
  -4   2   8       22.48       24.42      1.17 o 
  -3   2   8      195.51      179.12      5.34 o 
  -2   2   8        8.64       10.91      0.70 o 
  -1   2   8       32.36       30.50      0.85 o 
   0   2   8        6.77        7.08      0.46 o 
   1   2   8       39.36       43.51      0.98 o 
   2   2   8      296.28      304.04      4.61 o 
   3   2   8      100.45      101.47      1.63 o 
   4   2   8        0.87        1.19      0.36 o 
   5   2   8       17.26       15.13      0.90 o 
   6   2   8       53.71       54.83      2.24 o 
   7   2   8       30.40       32.68      1.91 o 
   8   2   8        0.96        1.54      0.79 o 
  -7   3   8        4.51        6.42      0.93 o 
  -6   3   8       74.44       77.58      2.29 o 
  -5   3   8      120.35      126.56      3.31 o 
  -4   3   8        9.43        9.52      0.84 o 
  -3   3   8       44.74       42.02      1.53 o 
  -2   3   8        2.91        3.00      0.48 o 
  -1   3   8       20.37       16.64      0.80 o 
   0   3   8      291.91      306.36      3.37 o 
   1   3   8        1.96        2.52      0.33 o 
   2   3   8       26.66       26.15      1.02 o 
   3   3   8      123.54      128.62      2.51 o 
   4   3   8        1.82        0.86      0.31 o 
   5   3   8        0.46        0.69      0.47 o 
   6   3   8        2.06        1.03      0.56 o 
   7   3   8       16.92       16.13      1.39 o 
   8   3   8        3.18        3.34      0.90 o 
   9   3   8        0.43        0.43      0.74 o 
  -7   4   8        1.94        2.36      0.71 o 
  -6   4   8       25.13       25.56      1.41 o 
  -5   4   8       40.90       42.29      1.66 o 
  -4   4   8       34.05       35.21      1.42 o 
  -3   4   8       10.92       10.06      0.81 o 
  -2   4   8       14.87       14.05      0.83 o 
  -1   4   8       29.49       36.40      1.16 o 
   0   4   8      226.81      247.32      5.51 o 
   1   4   8       76.68       74.40      1.30 o 
   2   4   8       79.25       81.86      1.64 o 
   3   4   8      201.94      214.45      6.79 o 
   4   4   8      154.20      154.89      2.38 o 
   5   4   8        5.53        5.24      0.83 o 
   6   4   8       10.59       10.50      1.16 o 
   7   4   8       46.15       43.52      2.12 o 
   8   4   8        3.79        3.54      0.93 o 
   9   4   8        0.33        0.32      0.70 o 
  -6   5   8        7.17        8.30      0.99 o 
  -5   5   8        2.77        3.09      0.69 o 
  -4   5   8       15.50       15.71      1.07 o 
  -3   5   8        0.20        0.25      0.40 o 
  -2   5   8       22.91       21.16      1.03 o 
  -1   5   8        0.58        0.25      0.27 o 
   0   5   8        5.51        5.13      0.40 o 
   1   5   8       27.41       27.47      0.79 o 
   2   5   8        7.43        7.90      0.61 o 
   3   5   8       65.63       64.11      2.78 o 
   4   5   8       72.51       71.80      2.90 o 
   5   5   8       13.01       13.06      1.13 o 
   6   5   8       49.42       47.67      2.12 o 
   7   5   8       29.40       28.40      1.85 o 
   8   5   8        1.15        2.30      0.78 o 
   9   5   8        0.03        0.73      0.69 o 
  -6   6   8        7.07        9.09      1.09 o 
  -5   6   8        0.05        0.26      0.51 o 
  -4   6   8       33.89       31.24      1.46 o 
  -3   6   8       18.80       14.93      1.04 o 
  -2   6   8        0.04        0.01      0.37 o 
  -1   6   8        0.49        0.78      0.47 o 
   0   6   8       38.48       37.25      1.90 o 
   1   6   8      177.27      197.40      3.36 o 
   2   6   8      147.15      131.61      7.65 o 
   3   6   8       38.48       40.55      1.81 o 
   4   6   8        4.68        4.49      0.59 o 
   5   6   8       17.10       13.26      0.90 o 
   6   6   8      382.81      382.85      7.16 o 
   7   6   8        0.92        1.43      0.67 o 
   8   6   8       24.40       21.58      1.66 o 
   9   6   8        0.20        0.31      0.67 o 
  -6   7   8        0.02        0.42      0.86 o 
  -5   7   8        0.03        0.22      0.52 o 
  -4   7   8       23.09       19.61      1.24 o 
  -3   7   8      147.69      142.01      3.22 o 
  -2   7   8       17.93       19.81      1.15 o 
  -1   7   8       41.75       39.84      1.39 o 
   0   7   8        8.72        9.91      1.37 o 
   1   7   8        4.37        3.69      0.51 o 
   2   7   8       13.84       13.85      0.86 o 
   3   7   8       45.68       39.55      1.35 o 
   4   7   8        0.93        0.51      0.38 o 
   5   7   8       83.66       83.56      3.20 o 
   6   7   8        4.16        4.54      0.76 o 
   7   7   8       92.63       89.55      4.82 o 
   8   7   8       45.29       42.44      2.29 o 
   9   7   8        0.09       -0.45      0.64 o 
  -5   8   8        0.04       -0.12      0.50 o 
  -4   8   8       17.80       16.14      1.21 o 
  -3   8   8       47.97       47.44      1.78 o 
  -2   8   8       45.39       44.24      2.31 o 
  -1   8   8       25.58       28.12      1.63 o 
   0   8   8        0.03       -0.19      0.48 o 
   1   8   8       11.56       11.34      1.09 o 
   2   8   8      424.87      426.45      5.29 o 
   3   8   8      393.94      404.20      7.19 o 
   4   8   8        1.90        1.78      0.51 o 
   5   8   8       58.81       58.83      2.50 o 
   6   8   8       64.63       61.09      3.11 o 
   7   8   8      104.80       95.49      3.12 o 
   8   8   8      125.29      110.38      3.56 o 
   9   8   8        0.61        0.97      0.77 o 
  -4   9   8        4.82        4.22      0.84 o 
  -3   9   8        1.56        1.82      0.64 o 
  -2   9   8        0.03       -0.02      0.55 o 
  -1   9   8        1.13        0.61      0.58 o 
   0   9   8       26.47       25.75      1.59 o 
   1   9   8      194.07      186.53      3.92 o 
   2   9   8      118.33      124.48      2.44 o 
   3   9   8       56.75       54.43      1.72 o 
   4   9   8      282.38      284.12      3.88 o 
   5   9   8        7.32        7.36      0.85 o 
   6   9   8        4.36        5.52      0.79 o 
   7   9   8        5.99        6.70      0.89 o 
   8   9   8       14.96       12.30      1.46 o 
  -3  10   8        0.49        0.80      0.74 o 
  -2  10   8       12.60       13.99      1.43 o 
  -1  10   8        0.16        1.68      0.72 o 
   0  10   8        1.22        0.61      0.82 o 
   1  10   8        1.12        1.20      0.71 o 
   2  10   8        1.98        2.98      0.82 o 
   3  10   8       24.98       22.35      1.22 o 
   4  10   8        0.70        0.89      0.48 o 
   5  10   8       80.50       71.33      2.18 o 
   6  10   8        0.08        0.62      0.50 o 
   7  10   8        4.04        4.75      0.83 o 
   8  10   8        1.02        1.71      0.77 o 
  -2  11   8        3.56        5.67      1.11 o 
  -1  11   8        0.00       -0.02      0.55 o 
   0  11   8        2.79        2.42      0.81 o 
   1  11   8        4.90        4.62      1.02 o 
   2  11   8       10.69       11.15      1.30 o 
   3  11   8        5.80        5.28      0.79 o 
   4  11   8        0.56        1.48      0.58 o 
   5  11   8        3.68        6.33      0.89 o 
   6  11   8        0.01        0.09      0.46 o 
   7  11   8        5.30        5.08      0.89 o 
  -1  12   8        3.02        4.03      1.35 o 
   0  12   8        3.74        4.87      1.03 o 
   1  12   8        0.81        0.41      0.68 o 
   2  12   8       23.73       22.30      1.69 o 
   3  12   8       85.89       87.47      3.11 o 
   4  12   8       14.35       17.14      1.23 o 
   5  12   8        8.65        9.66      1.07 o 
   6  12   8        5.91        5.16      0.89 o 
   7  12   8        8.50        8.29      1.09 o 
   0  13   8        1.17        1.34      0.82 o 
   1  13   8        5.96        7.66      1.29 o 
   2  13   8        4.03        4.81      1.11 o 
   3  13   8       11.03       12.89      1.53 o 
   4  13   8        5.02        8.42      1.35 o 
   5  13   8        2.83        4.08      0.88 o 
   6  13   8        1.05        2.24      0.74 o 
  -4  -9   9        1.65        1.64      0.71 o 
  -3  -9   9        1.29        1.40      0.85 o 
  -2  -9   9        0.79        1.69      0.78 o 
  -1  -9   9       22.29       26.75      3.34 o 
   0  -9   9       13.15       15.94      3.54 o 
  -6  -8   9        1.29        1.71      0.67 o 
  -5  -8   9        0.00        0.36      0.58 o 
  -4  -8   9       18.29       21.51      1.71 o 
  -3  -8   9       19.88       22.53      1.36 o 
  -2  -8   9        0.37        0.97      0.71 o 
  -1  -8   9        3.62        2.82      0.88 o 
   0  -8   9        8.00       10.06      1.38 o 
   1  -8   9        3.91        7.46      1.30 o 
   2  -8   9        0.68        0.53      0.79 o 
  -6  -7   9       47.98       51.04      2.25 o 
  -5  -7   9        3.80        3.32      0.77 o 
  -4  -7   9        0.04        0.40      0.51 o 
  -3  -7   9        7.19        7.26      0.92 o 
  -2  -7   9        1.96        1.71      0.68 o 
  -1  -7   9       19.73       18.53      1.54 o 
   0  -7   9        5.44        3.90      0.92 o 
   1  -7   9        1.76        2.72      0.90 o 
   2  -7   9        5.30        4.94      1.11 o 
   3  -7   9        0.51        0.00      0.66 o 
  -7  -6   9        6.93        7.53      1.34 o 
  -6  -6   9        2.16        3.05      0.97 o 
  -5  -6   9       19.04       20.99      1.31 o 
  -4  -6   9        7.58        7.50      0.90 o 
  -3  -6   9        2.41        1.72      0.58 o 
  -2  -6   9        6.99        5.74      0.79 o 
  -1  -6   9        9.11        6.19      1.02 o 
   0  -6   9        0.02        0.32      0.56 o 
   1  -6   9        0.18        0.83      0.60 o 
   2  -6   9        0.17        0.62      0.62 o 
   3  -6   9        9.82       10.91      1.38 o 
   4  -6   9        5.02        5.20      1.13 o 
  -7  -5   9        1.17        0.90      0.79 o 
  -6  -5   9       38.02       41.03      2.21 o 
  -5  -5   9        0.38        0.33      0.42 o 
  -4  -5   9        3.18        3.45      0.67 o 
  -3  -5   9       17.72       17.50      1.11 o 
  -2  -5   9       24.66       23.26      1.21 o 
  -1  -5   9       32.10       25.72      1.92 o 
   0  -5   9       11.48        8.77      1.11 o 
   1  -5   9        0.01        0.08      0.55 o 
   2  -5   9        5.29        6.65      1.06 o 
   3  -5   9        2.60        2.27      0.79 o 
   4  -5   9        4.75        4.16      0.99 o 
   5  -5   9        0.08        0.85      0.75 o 
  -7  -4   9        0.64        1.26      0.77 o 
  -6  -4   9        0.50        0.69      0.70 o 
  -5  -4   9       11.35        9.28      1.20 o 
  -4  -4   9        4.79        4.16      0.70 o 
  -3  -4   9        9.96        9.16      0.86 o 
  -2  -4   9       20.58       17.40      1.03 o 
  -1  -4   9        0.04        0.11      0.37 o 
   0  -4   9      258.74      268.18      4.59 o 
   1  -4   9       83.18       92.22      2.82 o 
   2  -4   9       10.02       11.71      1.24 o 
   3  -4   9        0.07        0.15      0.57 o 
   4  -4   9        0.10        0.41      0.47 o 
   5  -4   9        0.97        1.00      0.67 o 
  -8  -3   9        5.04        6.03      1.27 o 
  -7  -3   9       17.21       19.48      1.69 o 
  -6  -3   9       20.11       19.33      1.55 o 
  -5  -3   9       36.57       33.62      1.87 o 
  -4  -3   9        6.08        8.39      0.81 o 
  -3  -3   9       23.38       23.58      1.14 o 
  -2  -3   9        4.95        4.45      0.63 o 
  -1  -3   9       15.26       14.76      0.90 o 
   0  -3   9       68.93       64.29      1.67 o 
   1  -3   9       11.02       11.23      1.11 o 
   2  -3   9        3.84        4.28      0.88 o 
   3  -3   9        0.70        0.37      0.45 o 
   4  -3   9       23.05       22.81      1.28 o 
   5  -3   9       18.62       18.61      1.26 o 
   6  -3   9        0.39        0.36      0.59 o 
  -8  -2   9        6.93        7.12      1.34 o 
  -7  -2   9        0.10        0.13      0.66 o 
  -6  -2   9       44.10       45.04      2.19 o 
  -5  -2   9        0.14        0.39      0.60 o 
  -4  -2   9       10.28       10.31      1.13 o 
  -3  -2   9        4.13        1.98      0.49 o 
  -2  -2   9        0.06       -0.12      0.28 o 
  -1  -2   9        6.32        5.16      0.59 o 
   0  -2   9        1.64        1.95      0.45 o 
   1  -2   9      136.69      127.60      3.08 o 
   2  -2   9      150.16      156.51      2.87 o 
   3  -2   9       12.83       13.13      0.97 o 
   4  -2   9        4.45        5.45      0.76 o 
   5  -2   9        3.01        3.61      0.73 o 
   6  -2   9        8.03        8.34      1.01 o 
   7  -2   9        0.01       -0.17      0.55 o 
  -8  -1   9        0.00        0.01      0.76 o 
  -7  -1   9        0.30        0.18      0.82 o 
  -6  -1   9        3.71        3.11      0.82 o 
  -5  -1   9       15.13       15.65      1.34 o 
  -4  -1   9       17.14       15.26      1.22 o 
  -3  -1   9       75.68       73.03      3.27 o 
  -2  -1   9        3.96        4.44      0.56 o 
  -1  -1   9       31.03       31.62      1.15 o 
   0  -1   9       38.22       34.39      0.95 o 
   1  -1   9       75.03       65.15      1.29 o 
   2  -1   9        6.89        7.27      0.68 o 
   3  -1   9       10.92       10.94      0.83 o 
   4  -1   9        8.81       10.64      0.90 o 
   5  -1   9        4.34        4.23      0.72 o 
   6  -1   9        4.99        5.41      0.81 o 
   7  -1   9        3.78        6.03      0.94 o 
  -7   0   9        2.21        1.88      0.83 o 
  -6   0   9        2.45        1.59      0.74 o 
  -5   0   9       12.12       11.05      1.20 o 
  -4   0   9       69.81       69.13      4.97 o 
  -3   0   9      237.05      238.88     13.60 o 
  -2   0   9        0.83        0.42      0.32 o 
  -1   0   9        1.25        1.73      0.36 o 
   0   0   9       68.67       78.64      1.85 o 
   1   0   9      157.79      150.66      3.49 o 
   2   0   9       63.82       61.90      1.57 o 
   3   0   9       14.54       13.60      0.85 o 
   4   0   9        0.05        0.43      0.35 o 
   5   0   9       17.14       16.41      1.05 o 
   6   0   9        6.70        7.14      0.86 o 
   7   0   9        0.31        0.44      0.67 o 
  -7   1   9        0.55        0.36      0.69 o 
  -6   1   9       11.65       13.23      2.45 o 
  -5   1   9       12.52       12.40      1.27 o 
  -4   1   9       71.47       67.59      2.38 o 
  -3   1   9      162.88      162.49      3.70 o 
  -2   1   9       18.34       19.84      0.97 o 
  -1   1   9        2.11        2.26      0.34 o 
   0   1   9       14.87       15.54      0.67 o 
   1   1   9      131.62      136.80      2.98 o 
   2   1   9       99.20       97.80      2.05 o 
   3   1   9        0.09        0.67      0.34 o 
   4   1   9       21.78       19.81      1.90 o 
   5   1   9        1.87        1.88      0.53 o 
   6   1   9        6.01        6.19      0.79 o 
   7   1   9        0.79        1.43      0.76 o 
   8   1   9        0.35        0.44      0.77 o 
  -7   2   9        3.36        5.86      1.13 o 
  -6   2   9        0.88        0.51      0.95 o 
  -5   2   9       13.81       15.76      1.55 o 
  -4   2   9      252.71      258.73      6.86 o 
  -3   2   9     1006.20     1016.03     23.49 o 
  -2   2   9      276.13      272.49      6.27 o 
  -1   2   9       20.88       21.82      0.76 o 
   0   2   9       14.26       16.70      0.67 o 
   1   2   9      312.47      334.40      2.82 o 
   2   2   9      441.50      475.74      8.71 o 
   3   2   9       11.22       11.57      0.77 o 
   4   2   9       20.58       22.37      1.04 o 
   5   2   9       40.09       37.97      2.60 o 
   6   2   9       48.07       46.72      3.00 o 
   7   2   9        3.57        1.57      0.73 o 
   8   2   9        0.10       -0.18      0.70 o 
  -7   3   9        3.21        5.17      1.13 o 
  -6   3   9       22.45       23.34      1.69 o 
  -5   3   9       18.26       19.15      1.19 o 
  -4   3   9       65.45       69.47      1.95 o 
  -3   3   9      359.63      363.70      8.85 o 
  -2   3   9      329.20      329.43      6.28 o 
  -1   3   9        1.84        1.87      0.43 o 
   0   3   9        3.28        3.79      0.40 o 
   1   3   9        2.78        3.49      0.39 o 
   2   3   9       74.49       75.41      2.17 o 
   3   3   9        0.61        0.84      0.27 o 
   4   3   9       57.55       49.31      1.91 o 
   5   3   9        0.45        0.72      0.49 o 
   6   3   9        4.04        3.86      0.84 o 
   7   3   9        1.76        2.18      0.81 o 
   8   3   9        0.15        0.42      0.72 o 
  -7   4   9        0.36        0.80      0.95 o 
  -6   4   9       10.78       13.16      1.41 o 
  -5   4   9        2.14        2.26      0.59 o 
  -4   4   9       10.97        9.36      0.90 o 
  -3   4   9        2.01        1.94      0.50 o 
  -2   4   9        7.73        9.56      0.76 o 
  -1   4   9      597.20      625.92      7.14 o 
   0   4   9       51.40       53.52      1.15 o 
   1   4   9        4.30        3.38      0.38 o 
   2   4   9        0.91        1.58      0.31 o 
   3   4   9       36.75       29.04      1.08 o 
   4   4   9       38.29       36.76      2.17 o 
   5   4   9       20.42       19.83      1.34 o 
   6   4   9        2.31        1.50      0.65 o 
   7   4   9       16.59       14.33      2.40 o 
   8   4   9       23.61       21.92      1.73 o 
  -6   5   9        4.19        6.49      0.96 o 
  -5   5   9       18.72       20.57      1.28 o 
  -4   5   9        4.78        5.73      0.80 o 
  -3   5   9        0.08        0.32      0.41 o 
  -2   5   9       35.34       31.68      1.28 o 
  -1   5   9        3.95        4.19      0.58 o 
   0   5   9       14.61       16.57      0.85 o 
   1   5   9       13.49       15.94      0.67 o 
   2   5   9       35.83       36.61      1.22 o 
   3   5   9       49.53       48.58      1.44 o 
   4   5   9       58.67       59.22      2.12 o 
   5   5   9       19.41       18.19      1.31 o 
   6   5   9       72.05       73.88      2.61 o 
   7   5   9       44.62       47.64      2.29 o 
   8   5   9       19.61       20.21      1.64 o 
  -6   6   9        3.92        3.88      0.86 o 
  -5   6   9        1.63        1.59      0.62 o 
  -4   6   9        4.86        2.76      0.67 o 
  -3   6   9       14.94       13.20      1.05 o 
  -2   6   9       45.82       42.86      1.53 o 
  -1   6   9       26.18       22.61      1.08 o 
   0   6   9        5.94        5.78      0.60 o 
   1   6   9        0.33       -0.01      0.29 o 
   2   6   9       23.71       23.07      1.44 o 
   3   6   9       80.74       71.88      2.95 o 
   4   6   9       43.31       43.38      2.08 o 
   5   6   9        6.93        6.39      0.72 o 
   6   6   9       51.42       55.33      2.31 o 
   7   6   9        0.08        0.32      0.53 o 
   8   6   9        0.04        0.18      0.61 o 
  -5   7   9        0.01        0.35      0.54 o 
  -4   7   9        8.15        9.30      0.99 o 
  -3   7   9        1.44        2.28      1.05 o 
  -2   7   9        9.68        9.73      0.91 o 
  -1   7   9       22.13       19.88      1.18 o 
   0   7   9       81.77       81.70      2.52 o 
   1   7   9        8.32        8.13      0.97 o 
   2   7   9        5.07        5.02      0.62 o 
   3   7   9      103.34      104.27      2.19 o 
   4   7   9        3.58        3.31      0.58 o 
   5   7   9      235.15      245.52      7.58 o 
   6   7   9       30.79       28.33      1.75 o 
   7   7   9        1.92        3.72      0.90 o 
   8   7   9        9.92        7.89      1.27 o 
  -5   8   9        0.03        0.20      0.59 o 
  -4   8   9       19.78       17.44      1.29 o 
  -3   8   9       12.49       11.10      1.19 o 
  -2   8   9        4.48        2.41      0.65 o 
  -1   8   9        1.76        2.75      0.82 o 
   0   8   9       64.18       59.26      3.52 o 
   1   8   9        1.02        0.85      0.85 o 
   2   8   9       66.90       64.15      1.77 o 
   3   8   9       62.07       63.79      1.91 o 
   4   8   9       87.32       87.41      2.16 o 
   5   8   9       43.39       43.44      1.75 o 
   6   8   9        3.75        4.01      0.71 o 
   7   8   9       23.17       19.63      1.55 o 
   8   8   9       75.83       68.03      2.89 o 
  -4   9   9        5.93        5.22      0.95 o 
  -3   9   9        0.00        0.11      0.60 o 
  -2   9   9        0.00       -0.16      0.53 o 
  -1   9   9       11.29       11.16      1.26 o 
   0   9   9        0.12        0.87      0.62 o 
   1   9   9      240.40      239.12      5.84 o 
   2   9   9      218.26      221.59      5.24 o 
   3   9   9        1.43        2.55      0.77 o 
   4   9   9        0.38        0.62      0.45 o 
   5   9   9       26.66       24.55      1.29 o 
   6   9   9        0.00        0.17      0.45 o 
   7   9   9        2.36        2.72      0.84 o 
   8   9   9       16.54       17.43      1.69 o 
  -3  10   9        5.73        7.37      1.27 o 
  -2  10   9        5.81        7.25      1.20 o 
  -1  10   9        4.01        5.72      1.04 o 
   0  10   9        3.70        2.69      0.82 o 
   1  10   9        8.39        5.96      1.04 o 
   2  10   9        7.83        6.83      1.07 o 
   3  10   9       18.24       18.61      1.14 o 
   4  10   9        1.92        1.28      0.54 o 
   5  10   9        1.08        1.79      0.58 o 
   6  10   9        0.95        2.02      0.61 o 
   7  10   9        0.13       -0.40      0.47 o 
   8  10   9        4.55        6.71      1.42 o 
  -2  11   9        3.90        4.24      1.04 o 
  -1  11   9        0.63        0.92      0.71 o 
   0  11   9        2.47        3.49      0.90 o 
   1  11   9       26.16       24.78      1.74 o 
   2  11   9        8.06        9.14      1.26 o 
   3  11   9        2.54        1.62      0.79 o 
   4  11   9        5.43        4.60      0.78 o 
   5  11   9        0.48        0.53      0.51 o 
   6  11   9        0.00       -0.15      0.41 o 
   7  11   9       15.83       16.98      1.34 o 
  -1  12   9        0.57        1.42      0.85 o 
   0  12   9        3.45        5.04      1.13 o 
   1  12   9        0.83        1.85      0.77 o 
   2  12   9        0.51        1.23      0.72 o 
   3  12   9        0.01       -0.32      0.57 o 
   4  12   9       19.91       22.81      1.80 o 
   5  12   9        4.44        5.36      0.91 o 
   6  12   9        0.60        1.54      0.67 o 
   1  13   9        0.24        1.32      0.86 o 
   2  13   9        0.42        1.41      0.82 o 
   3  13   9        0.08        0.21      0.74 o 
   4  13   9       24.51       29.22      2.05 o 
   5  13   9        9.54       10.07      1.17 o 
  -5  -8  10        0.64        0.39      0.68 o 
  -4  -8  10        8.38       10.00      1.14 o 
  -3  -8  10        0.47        1.45      0.97 o 
  -2  -8  10        0.31       -0.21      0.65 o 
  -1  -8  10        1.36        1.97      0.86 o 
   0  -8  10       19.74       21.69      1.85 o 
   1  -8  10        6.82        8.11      1.39 o 
  -6  -7  10        3.18        2.63      1.06 o 
  -5  -7  10        7.59        8.43      1.09 o 
  -4  -7  10        0.73        1.09      0.62 o 
  -3  -7  10       10.28       10.40      1.09 o 
  -2  -7  10        4.73        6.18      1.16 o 
  -1  -7  10        0.80        0.53      0.60 o 
   0  -7  10        9.23       11.25      1.41 o 
   1  -7  10        3.22        4.36      1.06 o 
   2  -7  10        0.16        0.90      0.85 o 
  -6  -6  10        0.03        0.22      0.76 o 
  -5  -6  10        0.19       -0.16      0.50 o 
  -4  -6  10       19.52       19.60      1.29 o 
  -3  -6  10        1.69        1.61      0.59 o 
  -2  -6  10        2.33        1.26      0.57 o 
  -1  -6  10       13.18       12.88      1.38 o 
   0  -6  10        0.23       -0.22      0.46 o 
   1  -6  10        3.76        3.50      0.93 o 
   2  -6  10        0.29        0.36      0.65 o 
   3  -6  10        0.05       -0.43      0.70 o 
  -7  -5  10        0.99        1.55      0.90 o 
  -6  -5  10        7.40        7.89      1.31 o 
  -5  -5  10        0.45        1.23      0.55 o 
  -4  -5  10       17.20       15.36      1.14 o 
  -3  -5  10       12.69       12.02      1.03 o 
  -2  -5  10        4.75        4.65      0.74 o 
  -1  -5  10        0.01        0.08      0.53 o 
   0  -5  10        6.40        4.84      0.95 o 
   1  -5  10       19.76       18.37      1.75 o 
   2  -5  10        1.28        1.17      0.67 o 
   3  -5  10       11.64       12.39      1.45 o 
   4  -5  10        3.88        4.03      1.07 o 
  -7  -4  10        2.74        3.07      1.02 o 
  -6  -4  10        0.00        0.06      0.70 o 
  -5  -4  10        4.36        3.34      0.86 o 
  -4  -4  10       13.79       14.03      1.08 o 
  -3  -4  10        0.78        0.63      0.42 o 
  -2  -4  10       14.32       13.07      1.00 o 
  -1  -4  10       16.01       17.52      1.07 o 
   0  -4  10       59.61       56.72      2.29 o 
   1  -4  10        2.25        4.55      0.93 o 
   2  -4  10        0.73        1.45      0.69 o 
   3  -4  10        0.19       -0.10      0.56 o 
   4  -4  10        0.02        0.70      0.67 o 
   5  -4  10        9.37       12.35      1.48 o 
  -7  -3  10        0.44       -0.32      0.71 o 
  -6  -3  10        0.48        0.54      0.87 o 
  -5  -3  10       10.25       10.02      1.29 o 
  -4  -3  10        0.70        0.79      0.45 o 
  -3  -3  10       64.62       55.61      1.75 o 
  -2  -3  10        6.66        6.66      0.75 o 
  -1  -3  10        0.24        0.01      0.38 o 
   0  -3  10        0.04       -0.28      0.48 o 
   1  -3  10        0.07        0.44      0.58 o 
   2  -3  10       25.50       27.18      2.05 o 
   3  -3  10        1.58        0.94      0.69 o 
   4  -3  10        4.34        3.83      0.75 o 
   5  -3  10        0.14        0.19      0.51 o 
   6  -3  10       14.59       15.25      1.34 o 
  -7  -2  10       19.08       20.67      1.78 o 
  -6  -2  10       23.41       23.10      3.44 o 
  -5  -2  10        1.99        2.05      0.81 o 
  -4  -2  10       31.56       29.59      1.69 o 
  -3  -2  10       62.31       51.73      1.63 o 
  -2  -2  10       69.96       59.85      1.98 o 
  -1  -2  10        3.46        2.71      0.53 o 
   0  -2  10       28.73       27.75      1.44 o 
   1  -2  10      322.07      326.52      4.96 o 
   2  -2  10      679.09      711.88      7.52 o 
   3  -2  10       81.64       85.38      3.96 o 
   4  -2  10        0.99        0.37      0.47 o 
   5  -2  10        3.94        5.12      0.83 o 
   6  -2  10       31.37       30.14      1.63 o 
  -7  -1  10        8.17        6.15      1.21 o 
  -6  -1  10        0.42        0.85      0.68 o 
  -5  -1  10       13.20       12.38      1.32 o 
  -4  -1  10        0.76        0.75      0.56 o 
  -3  -1  10        4.12        3.90      0.79 o 
  -2  -1  10       86.43       82.85      2.20 o 
  -1  -1  10        3.32        3.37      0.56 o 
   0  -1  10      368.19      370.99      3.86 o 
   1  -1  10      361.05      342.75      5.25 o 
   2  -1  10        3.51        2.49      0.52 o 
   3  -1  10       14.87       15.67      1.01 o 
   4  -1  10        8.24        7.35      0.85 o 
   5  -1  10        9.45       11.21      1.03 o 
   6  -1  10        7.62        7.54      0.97 o 
   7  -1  10        0.05        0.36      0.60 o 
  -7   0  10        2.08        3.36      1.01 o 
  -6   0  10       26.01       27.34      1.83 o 
  -5   0  10        0.08        0.11      0.51 o 
  -4   0  10       14.21       13.73      1.29 o 
  -3   0  10        0.04       -0.27      0.46 o 
  -2   0  10       14.42       12.36      0.83 o 
  -1   0  10       77.85       88.10      2.24 o 
   0   0  10      327.60      332.08      2.97 o 
   1   0  10       38.28       33.88      1.01 o 
   2   0  10       16.59       13.49      0.87 o 
   3   0  10       14.73       13.54      0.91 o 
   4   0  10       60.92       61.11      1.99 o 
   5   0  10        8.77        9.92      0.94 o 
   6   0  10        1.94        2.52      0.67 o 
   7   0  10        2.54        4.22      1.09 o 
  -7   1  10        3.60        4.43      1.11 o 
  -6   1  10       12.14       13.66      1.47 o 
  -5   1  10        2.31        1.90      0.72 o 
  -4   1  10        7.61        6.64      1.05 o 
  -3   1  10        3.94        3.55      0.79 o 
  -2   1  10       27.76       27.51      1.50 o 
  -1   1  10      142.75      136.18      6.46 o 
   0   1  10        3.88        4.31      0.46 o 
   1   1  10      103.93       98.18      1.65 o 
   2   1  10       12.76       11.41      0.77 o 
   3   1  10        2.18        1.74      0.44 o 
   4   1  10       15.24       17.15      1.44 o 
   5   1  10        0.05       -0.09      0.37 o 
   6   1  10        0.90        0.15      0.60 o 
   7   1  10        1.00        0.55      0.72 o 
  -7   2  10        1.73        1.95      0.95 o 
  -6   2  10        7.28        7.10      1.18 o 
  -5   2  10        0.10        0.29      0.58 o 
  -4   2  10       68.92       69.92      2.52 o 
  -3   2  10      182.60      179.00      6.91 o 
  -2   2  10        0.14        0.31      0.43 o 
  -1   2  10        0.11        0.07      0.24 o 
   0   2  10        7.86        7.25      0.54 o 
   1   2  10       14.55       15.07      0.70 o 
   2   2  10       26.88       25.51      0.88 o 
   3   2  10        4.29        3.10      0.54 o 
   4   2  10        2.02        2.47      0.52 o 
   5   2  10        0.44        0.95      1.17 o 
   6   2  10        5.79        5.10      0.98 o 
   7   2  10        0.52        0.71      0.69 o 
   8   2  10        8.91        9.49      1.47 o 
  -7   3  10        0.02        0.04      0.80 o 
  -6   3  10        0.00        0.43      0.62 o 
  -5   3  10       55.20       52.49      2.38 o 
  -4   3  10      199.16      212.39      4.40 o 
  -3   3  10        3.95        3.01      0.61 o 
  -2   3  10      172.84      170.45      3.44 o 
  -1   3  10       24.32       21.12      1.02 o 
   0   3  10       15.53       14.28      0.69 o 
   1   3  10       41.99       40.04      1.07 o 
   2   3  10        4.01        5.31      0.49 o 
   3   3  10        3.43        3.75      0.72 o 
   4   3  10        2.72        2.07      0.63 o 
   5   3  10       61.42       59.26      2.80 o 
   6   3  10        7.37        8.61      1.18 o 
   7   3  10       21.10       19.67      1.61 o 
   8   3  10       47.74       49.75      2.92 o 
  -6   4  10        6.31        6.94      1.21 o 
  -5   4  10       22.20       22.67      1.33 o 
  -4   4  10        0.63        0.86      0.51 o 
  -3   4  10       31.67       30.19      1.34 o 
  -2   4  10       56.23       55.82      1.67 o 
  -1   4  10      241.45      220.73     12.33 o 
   0   4  10        0.35        0.25      0.25 o 
   1   4  10        0.07       -0.12      0.22 o 
   2   4  10       21.27       21.61      0.98 o 
   3   4  10       29.91       30.78      1.17 o 
   4   4  10       60.53       57.91      2.15 o 
   5   4  10       16.90       14.65      1.67 o 
   6   4  10       15.73       16.81      1.38 o 
   7   4  10       25.34       29.07      1.91 o 
   8   4  10       53.72       54.32      4.02 o 
  -6   5  10        0.00        0.74      0.62 o 
  -5   5  10        0.33        0.16      0.46 o 
  -4   5  10       20.42       22.34      1.30 o 
  -3   5  10        2.31        2.55      0.59 o 
  -2   5  10       11.49       12.81      0.94 o 
  -1   5  10       88.85       88.87      2.17 o 
   0   5  10        0.04        0.47      0.38 o 
   1   5  10      123.72      127.70      2.98 o 
   2   5  10       49.81       43.42      1.37 o 
   3   5  10       41.23       36.95      1.32 o 
   4   5  10      116.19      112.67      3.66 o 
   5   5  10        0.09        0.06      0.50 o 
   6   5  10        0.00        0.25      0.56 o 
   7   5  10        0.01       -0.06      0.59 o 
   8   5  10        0.61       -0.14      0.61 o 
  -5   6  10        0.09        0.76      0.72 o 
  -4   6  10        0.62        0.64      0.48 o 
  -3   6  10       16.52       15.68      1.34 o 
  -2   6  10       92.60       87.04      2.17 o 
  -1   6  10       35.99       30.94      1.30 o 
   0   6  10       15.90       20.08      1.38 o 
   1   6  10       62.72       59.29      2.11 o 
   2   6  10       33.45       34.08      1.27 o 
   3   6  10       46.80       45.42      1.49 o 
   4   6  10       42.51       40.85      1.47 o 
   5   6  10        9.95        9.02      1.11 o 
   6   6  10        1.85        1.22      0.67 o 
   7   6  10        0.76        0.47      0.56 o 
   8   6  10        0.25        0.65      0.72 o 
  -5   7  10        0.06        0.12      0.57 o 
  -4   7  10        0.00        0.89      0.61 o 
  -3   7  10        4.41        3.92      0.92 o 
  -2   7  10       92.82       90.67      2.30 o 
  -1   7  10        7.86        6.48      1.02 o 
   0   7  10       50.72       45.55      1.99 o 
   1   7  10       16.19       16.24      1.29 o 
   2   7  10        0.23        0.30      0.37 o 
   3   7  10       20.70       20.46      1.15 o 
   4   7  10       10.41       10.03      0.89 o 
   5   7  10        2.86        3.35      0.67 o 
   6   7  10        0.74        1.01      0.67 o 
   7   7  10       10.74       12.09      1.90 o 
   8   7  10        5.23        5.21      1.55 o 
  -4   8  10        0.67        0.73      0.60 o 
  -3   8  10        3.31        2.82      0.72 o 
  -2   8  10       37.25       32.33      1.90 o 
  -1   8  10       87.46       72.28      2.64 o 
   0   8  10      106.66       96.12      4.62 o 
   1   8  10        0.01        0.18      0.56 o 
   2   8  10        6.48        8.01      1.06 o 
   3   8  10       12.28       13.98      0.99 o 
   4   8  10        5.42        6.12      0.78 o 
   5   8  10      233.63      239.65      8.49 o 
   6   8  10        0.61        0.36      0.55 o 
   7   8  10        8.48        7.09      1.20 o 
   8   8  10       27.33       30.12      2.06 o 
  -4   9  10        0.00        0.40      0.74 o 
  -3   9  10        1.14        2.51      0.85 o 
  -2   9  10        2.05        1.92      0.78 o 
  -1   9  10       59.42       55.08      2.42 o 
   0   9  10        1.53        0.52      0.58 o 
   1   9  10       73.31       73.02      2.66 o 
   2   9  10        8.01        8.35      1.15 o 
   3   9  10       11.49       13.07      0.99 o 
   4   9  10       26.10       24.45      2.27 o 
   5   9  10       50.07       50.81      1.83 o 
   6   9  10        0.34        0.06      0.45 o 
   7   9  10        1.25        2.75      0.78 o 
   8   9  10        7.27        9.08      1.41 o 
  -3  10  10        0.17        0.14      0.71 o 
  -2  10  10        1.57        1.58      0.75 o 
  -1  10  10        0.00        0.31      0.59 o 
   0  10  10       35.20       30.24      1.89 o 
   1  10  10       58.44       54.18      2.40 o 
   2  10  10        0.15        0.22      0.56 o 
   3  10  10        0.03       -0.41      0.51 o 
   4  10  10        5.06        5.42      0.79 o 
   5  10  10       36.16       34.04      2.14 o 
   6  10  10        5.84        6.07      0.91 o 
   7  10  10        0.57        0.57      0.61 o 
  -2  11  10        1.54        1.60      0.88 o 
  -1  11  10        3.82        5.74      1.16 o 
   0  11  10        0.51        1.31      0.72 o 
   1  11  10        0.13        0.42      0.67 o 
   2  11  10        6.69        6.52      1.16 o 
   3  11  10        0.30        0.87      0.68 o 
   4  11  10        7.18        7.70      0.94 o 
   5  11  10       21.80       22.57      1.38 o 
   6  11  10        9.80       11.76      1.16 o 
   7  11  10        7.66       10.21      1.17 o 
   0  12  10        0.69        2.06      0.88 o 
   1  12  10        0.00        0.65      0.69 o 
   2  12  10        1.69        0.97      0.77 o 
   3  12  10        0.01        0.55      1.20 o 
   4  12  10        0.37        1.30      0.79 o 
   5  12  10        0.49        1.83      0.88 o 
   6  12  10       13.99       14.82      1.31 o 
   2  13  10        2.29        4.40      1.40 o 
   3  13  10        0.65        0.43      0.83 o 
   4  13  10        0.29        2.50      0.99 o 
  -2  -8  11        3.61        4.54      1.16 o 
  -4  -7  11        1.94        2.11      0.75 o 
  -3  -7  11        2.01        3.41      1.02 o 
  -2  -7  11        0.02       -0.12      0.68 o 
  -1  -7  11        3.90        5.38      2.22 o 
   0  -7  11        5.42        4.80      1.09 o 
   1  -7  11        0.78        0.82      0.81 o 
  -5  -6  11        0.01        0.43      0.60 o 
  -4  -6  11        8.48        9.39      1.06 o 
  -3  -6  11       15.86       16.95      1.27 o 
  -2  -6  11       60.02       63.94      2.68 o 
  -1  -6  11        2.35        3.31      0.93 o 
   0  -6  11        0.20        0.17      0.61 o 
   1  -6  11        0.78        0.57      0.70 o 
   2  -6  11        1.86        3.02      1.01 o 
  -6  -5  11        2.48        2.68      1.06 o 
  -5  -5  11        9.51        7.68      1.32 o 
  -4  -5  11       14.45       14.41      1.18 o 
  -3  -5  11       12.92       12.34      1.08 o 
  -2  -5  11        0.44        0.86      0.54 o 
  -1  -5  11       17.08       13.98      1.43 o 
   0  -5  11       12.88       14.83      1.46 o 
   1  -5  11        0.39        1.21      0.72 o 
   2  -5  11        0.08        0.35      0.67 o 
   3  -5  11       10.12       10.71      1.45 o 
  -6  -4  11        6.23        9.61      1.46 o 
  -5  -4  11       13.15       10.10      1.38 o 
  -4  -4  11       27.02       22.57      1.31 o 
  -3  -4  11        0.18        0.03      0.45 o 
  -2  -4  11       12.95       10.92      0.99 o 
  -1  -4  11        5.75        5.41      0.97 o 
   0  -4  11        8.78        6.02      1.04 o 
   1  -4  11       28.48       28.89      1.82 o 
   2  -4  11       21.12       19.22      1.59 o 
   3  -4  11       33.86       33.21      2.06 o 
   4  -4  11        5.43        5.71      1.19 o 
  -6  -3  11        0.21        0.29      0.90 o 
  -5  -3  11        3.79        3.59      0.97 o 
  -4  -3  11        0.04        1.12      0.71 o 
  -3  -3  11       21.05       15.24      1.06 o 
  -2  -3  11        1.97        2.30      0.60 o 
  -1  -3  11       10.01       10.06      0.89 o 
   0  -3  11       12.05       11.62      1.23 o 
   1  -3  11      122.44      127.03      7.76 o 
   2  -3  11      141.24      125.40      3.53 o 
   3  -3  11        1.21        1.25      0.71 o 
   4  -3  11        4.31        5.64      1.08 o 
   5  -3  11        3.27        3.69      1.01 o 
  -7  -2  11       16.48       23.46      1.98 o 
  -6  -2  11        1.96        3.51      1.01 o 
  -5  -2  11        7.34        8.77      1.27 o 
  -4  -2  11        4.46        4.32      0.88 o 
  -3  -2  11       65.45       56.41      1.81 o 
  -2  -2  11        7.53        5.44      0.72 o 
  -1  -2  11        1.92        1.45      0.50 o 
   0  -2  11       46.41       45.70      2.30 o 
   1  -2  11      116.08      111.93      3.11 o 
   2  -2  11      171.71      174.14      3.95 o 
   3  -2  11       29.04       30.81      1.82 o 
   4  -2  11        0.70        0.77      0.56 o 
   5  -2  11        0.03        0.42      0.52 o 
   6  -2  11        0.51        1.37      0.68 o 
  -7  -1  11        9.29       12.62      1.62 o 
  -6  -1  11        8.51        7.54      1.27 o 
  -5  -1  11        7.21        8.31      1.22 o 
  -4  -1  11        1.52        1.90      0.70 o 
  -3  -1  11       17.91       18.88      1.45 o 
  -2  -1  11      102.30      105.48      2.28 o 
  -1  -1  11       16.38       16.34      1.03 o 
   0  -1  11       75.85       77.85      1.91 o 
   1  -1  11      228.75      220.72      6.94 o 
   2  -1  11       20.18       20.65      2.42 o 
   3  -1  11       39.69       40.91      1.58 o 
   4  -1  11       16.82       17.91      1.21 o 
   5  -1  11        0.04       -0.02      0.48 o 
   6  -1  11        2.76        2.62      0.71 o 
  -7   0  11        6.54        8.49      1.46 o 
  -6   0  11        1.14        0.95      0.72 o 
  -5   0  11        0.57        0.27      0.62 o 
  -4   0  11        0.05        0.00      0.49 o 
  -3   0  11       67.53       66.07      3.54 o 
  -2   0  11       38.08       32.68      1.69 o 
  -1   0  11      158.78      145.69      3.41 o 
   0   0  11      267.25      243.25      3.24 o 
   1   0  11       21.76       21.58      1.06 o 
   2   0  11        9.57       10.17      0.85 o 
   3   0  11       29.49       29.39      1.32 o 
   4   0  11       82.26       89.46      2.58 o 
   5   0  11       35.06       32.88      1.53 o 
   6   0  11        0.18       -0.10      0.69 o 
  -6   1  11       26.82       27.52      1.91 o 
  -5   1  11        8.44        8.01      1.21 o 
  -4   1  11        1.42        0.83      0.65 o 
  -3   1  11        2.23        1.71      0.80 o 
  -2   1  11       42.59       39.03      1.82 o 
  -1   1  11       98.37       95.82      2.68 o 
   0   1  11        0.63        0.98      0.33 o 
   1   1  11       98.19       94.62      1.93 o 
   2   1  11        0.00       -0.18      0.32 o 
   3   1  11       24.61       23.43      1.42 o 
   4   1  11       33.30       34.75      1.43 o 
   5   1  11       18.72       19.48      1.52 o 
   6   1  11        7.88        7.24      1.24 o 
   7   1  11        3.16        3.41      1.03 o 
  -6   2  11       47.74       53.26      2.61 o 
  -5   2  11        0.00       -0.55      0.53 o 
  -4   2  11       20.16       19.83      1.52 o 
  -3   2  11       32.82       31.93      1.73 o 
  -2   2  11       33.16       35.69      2.30 o 
  -1   2  11      168.21      167.62      4.83 o 
   0   2  11       66.06       63.12      1.44 o 
   1   2  11        0.69        0.46      0.29 o 
   2   2  11        7.05        8.11      0.72 o 
   3   2  11        4.95        4.22      0.75 o 
   4   2  11       20.68       20.19      1.41 o 
   5   2  11        2.51        1.72      0.71 o 
   6   2  11        6.69        6.70      1.15 o 
   7   2  11        0.00       -0.24      0.69 o 
  -6   3  11        7.67       10.19      1.43 o 
  -5   3  11       32.99       34.22      2.01 o 
  -4   3  11        4.59        4.64      0.95 o 
  -3   3  11       26.31       27.18      1.33 o 
  -2   3  11        1.70        2.20      0.56 o 
  -1   3  11      321.79      318.46      6.10 o 
   0   3  11        9.06        8.73      0.62 o 
   1   3  11       11.52       10.03      0.65 o 
   2   3  11       13.14       14.92      0.84 o 
   3   3  11       26.09       24.58      2.95 o 
   4   3  11        5.59        5.47      0.90 o 
   5   3  11        3.50        3.89      0.90 o 
   6   3  11        0.01       -0.35      0.48 o 
   7   3  11        0.11        0.02      0.68 o 
  -6   4  11        1.76        5.98      1.21 o 
  -5   4  11        4.82        3.84      0.95 o 
  -4   4  11        1.97        2.99      0.70 o 
  -3   4  11       14.12       15.00      1.07 o 
  -2   4  11       32.68       31.39      1.36 o 
  -1   4  11      629.63      645.71     13.41 o 
   0   4  11       10.65        7.59      0.72 o 
   1   4  11        8.29        9.41      0.64 o 
   2   4  11       18.93       18.03      0.96 o 
   3   4  11      156.33      156.84      2.79 o 
   4   4  11      138.84      129.40      3.69 o 
   5   4  11       36.82       38.19      2.42 o 
   6   4  11        3.87        3.02      0.84 o 
   7   4  11        8.27        8.51      1.32 o 
  -5   5  11        4.32        4.98      0.87 o 
  -4   5  11        5.85        5.33      0.82 o 
  -3   5  11        3.18        4.11      0.71 o 
  -2   5  11        0.83        1.19      0.50 o 
  -1   5  11       99.33      106.66      2.64 o 
   0   5  11       20.12       18.99      1.04 o 
   1   5  11       12.59       11.07      0.82 o 
   2   5  11      138.28      133.08      2.47 o 
   3   5  11       27.04       27.44      1.19 o 
   4   5  11       10.66        9.58      1.11 o 
   5   5  11       14.55       13.45      1.52 o 
   6   5  11        0.09       -0.07      0.53 o 
   7   5  11       52.15       54.79      2.58 o 
   8   5  11        3.45        4.25      1.11 o 
  -5   6  11        0.88        0.58      0.58 o 
  -4   6  11        1.68        1.19      0.55 o 
  -3   6  11        3.30        3.42      0.70 o 
  -2   6  11        5.94        4.71      0.73 o 
  -1   6  11       17.28       17.86      1.08 o 
   0   6  11       10.19        8.29      1.04 o 
   1   6  11        0.27        0.98      0.63 o 
   2   6  11        2.25        1.66      0.46 o 
   3   6  11       30.33       30.34      1.66 o 
   4   6  11       14.87       14.37      0.99 o 
   5   6  11       57.53       57.34      4.02 o 
   6   6  11        8.59       10.94      1.32 o 
   7   6  11       41.34       38.61      2.22 o 
   8   6  11        0.14        0.25      0.72 o 
  -4   7  11        2.21        2.76      0.72 o 
  -3   7  11       12.19       12.28      1.09 o 
  -2   7  11       40.60       41.73      1.65 o 
  -1   7  11        0.38        0.80      0.72 o 
   0   7  11       17.39       20.36      1.46 o 
   1   7  11        0.01        0.08      0.55 o 
   2   7  11        4.96        4.56      0.66 o 
   3   7  11        2.07        2.27      0.56 o 
   4   7  11        0.15        0.18      0.41 o 
   5   7  11       47.66       49.65      2.26 o 
   6   7  11        9.12        9.72      2.07 o 
   7   7  11        6.11        7.72      1.23 o 
   8   7  11        0.07        0.11      0.70 o 
  -4   8  11        0.26        1.13      0.62 o 
  -3   8  11       17.44       17.49      1.59 o 
  -2   8  11        0.07       -0.15      0.60 o 
  -1   8  11        1.03        0.74      0.68 o 
   0   8  11       24.63       24.31      1.71 o 
   1   8  11       37.88       37.02      1.96 o 
   2   8  11        9.64        7.91      1.09 o 
   3   8  11       58.65       58.45      1.84 o 
   4   8  11        2.45        2.95      0.64 o 
   5   8  11        8.13        9.25      0.97 o 
   6   8  11        3.44        3.96      0.92 o 
   7   8  11        1.45        3.07      0.92 o 
  -3   9  11        1.53        0.65      0.78 o 
  -2   9  11        0.01        0.76      0.69 o 
  -1   9  11       10.24        7.82      1.22 o 
   0   9  11        3.59        1.92      0.80 o 
   1   9  11        0.58        1.41      0.73 o 
   2   9  11       11.05       11.11      1.27 o 
   3   9  11        0.41        0.45      0.67 o 
   4   9  11       57.74       61.67      2.00 o 
   5   9  11       16.62       19.69      1.65 o 
   6   9  11        5.76        7.08      1.15 o 
   7   9  11        3.05        3.32      0.93 o 
  -2  10  11        0.54       -0.13      0.68 o 
  -1  10  11        2.62        2.70      0.90 o 
   0  10  11        8.97        7.91      1.25 o 
   1  10  11       11.17       10.19      1.30 o 
   2  10  11       10.15       12.82      1.39 o 
   3  10  11        2.47        2.59      0.84 o 
   4  10  11        0.27        0.17      0.46 o 
   5  10  11       63.96       61.25      2.12 o 
   6  10  11        8.79        9.12      1.48 o 
   7  10  11        4.81        4.72      1.12 o 
  -1  11  11        2.11        2.76      0.97 o 
   0  11  11        2.47        3.00      0.97 o 
   1  11  11       11.36       12.98      1.49 o 
   2  11  11        0.07        0.24      0.66 o 
   3  11  11        3.43        4.52      1.05 o 
   4  11  11        0.10        0.06      0.62 o 
   5  11  11        2.26        1.65      0.64 o 
   6  11  11        0.92        0.95      0.58 o 
   0  12  11        3.01        5.06      1.20 o 
   1  12  11        0.66        1.10      0.80 o 
   2  12  11        2.24        3.85      1.27 o 
   3  12  11        3.37        5.44      1.17 o 
   4  12  11        0.29        0.82      0.92 o 
   5  12  11        1.77        3.21      0.94 o 
  -2  -7  12        6.61        4.77      1.19 o 
  -4  -6  12        0.01        0.24      0.55 o 
  -3  -6  12       16.76       17.54      2.27 o 
  -2  -6  12        9.44       11.32      1.46 o 
  -1  -6  12       17.83       18.29      1.69 o 
   0  -6  12        2.43        2.20      0.87 o 
   1  -6  12        1.49        1.11      0.76 o 
  -5  -5  12        5.30        4.34      1.22 o 
  -4  -5  12        0.77        1.00      0.58 o 
  -3  -5  12       10.90       10.22      1.09 o 
  -2  -5  12        0.04        0.24      0.59 o 
  -1  -5  12        5.28        5.76      1.11 o 
   0  -5  12        0.81        0.91      0.72 o 
   1  -5  12        0.04        0.00      0.62 o 
   2  -5  12        0.32        0.08      1.10 o 
  -5  -4  12        0.11        0.09      0.76 o 
  -4  -4  12        2.93        3.27      1.02 o 
  -3  -4  12        0.19        0.43      0.47 o 
  -2  -4  12       16.97       16.41      1.17 o 
  -1  -4  12        0.10        1.12      0.67 o 
   0  -4  12        2.72        3.03      0.88 o 
   1  -4  12        5.26        4.32      0.99 o 
   2  -4  12        1.24        2.38      0.86 o 
   3  -4  12        4.46        5.25      1.50 o 
  -6  -3  12        7.85       10.10      1.54 o 
  -5  -3  12        2.72        2.40      0.95 o 
  -4  -3  12        0.00        0.75      0.72 o 
  -3  -3  12        2.18        3.61      0.73 o 
  -2  -3  12        5.24        5.42      0.79 o 
  -1  -3  12       12.48       14.36      1.39 o 
   0  -3  12        0.14        0.58      0.58 o 
   1  -3  12        0.43        0.07      0.61 o 
   2  -3  12       24.02       27.22      1.82 o 
   3  -3  12        8.50        7.90      1.23 o 
   4  -3  12        0.02        0.16      0.72 o 
  -6  -2  12        1.12        0.85      0.87 o 
  -5  -2  12        1.25        1.21      0.82 o 
  -4  -2  12       20.30       20.13      1.58 o 
  -3  -2  12        0.69       -0.11      1.02 o 
  -2  -2  12        8.02        7.58      0.86 o 
  -1  -2  12       30.52       26.44      1.31 o 
   0  -2  12       21.27       21.51      1.54 o 
   1  -2  12       60.92       58.30      2.42 o 
   2  -2  12        0.98        0.68      0.90 o 
   3  -2  12        1.96        3.97      0.97 o 
   4  -2  12        5.62        6.04      2.00 o 
   5  -2  12        1.70        2.80      0.96 o 
  -6  -1  12        0.07       -0.17      0.75 o 
  -5  -1  12       11.00       12.93      1.48 o 
  -4  -1  12       38.39       40.91      2.15 o 
  -3  -1  12        2.37        2.02      0.78 o 
  -2  -1  12       18.82       22.17      1.19 o 
  -1  -1  12       14.98       15.91      1.05 o 
   0  -1  12       14.89       16.39      1.30 o 
   1  -1  12       89.89       88.95      2.80 o 
   2  -1  12       24.02       26.73      1.71 o 
   3  -1  12       41.24       42.08      2.70 o 
   4  -1  12       48.35       48.88      1.87 o 
   5  -1  12        5.64        5.87      0.91 o 
  -6   0  12        0.22        0.59      0.80 o 
  -5   0  12        7.06        8.56      1.29 o 
  -4   0  12        1.57        1.91      1.00 o 
  -3   0  12       28.63       24.01      1.59 o 
  -2   0  12        3.79        2.73      0.77 o 
  -1   0  12       12.48       10.74      0.97 o 
   0   0  12       20.33       19.05      1.08 o 
   1   0  12       32.41       33.10      1.73 o 
   2   0  12        9.30       11.63      1.18 o 
   3   0  12       44.26       42.28      1.62 o 
   4   0  12      184.43      191.05      8.93 o 
   5   0  12        8.73        9.81      1.04 o 
   6   0  12        2.35        2.01      0.99 o 
  -6   1  12        7.70        6.40      1.25 o 
  -5   1  12        5.60        7.29      1.24 o 
  -4   1  12       17.58       18.57      1.50 o 
  -3   1  12        0.01       -0.49      0.47 o 
  -2   1  12        0.85        0.86      0.58 o 
  -1   1  12        2.92        3.17      0.76 o 
   0   1  12       40.39       39.46      1.44 o 
   1   1  12       70.04       64.67      4.06 o 
   2   1  12        7.50        9.19      0.84 o 
   3   1  12        0.07        0.33      0.44 o 
   4   1  12        0.68        0.63      0.46 o 
   5   1  12       16.72       17.05      1.55 o 
   6   1  12        4.02        4.89      1.14 o 
  -6   2  12        9.70       10.31      1.48 o 
  -5   2  12        8.60       10.50      1.36 o 
  -4   2  12       13.35       16.25      1.52 o 
  -3   2  12       10.88       12.10      1.30 o 
  -2   2  12       18.47       17.77      1.38 o 
  -1   2  12       47.69       45.47      1.94 o 
   0   2  12        2.58        3.97      0.51 o 
   1   2  12        1.22        1.78      0.41 o 
   2   2  12        0.59        0.68      0.42 o 
   3   2  12        6.79        8.81      0.82 o 
   4   2  12        9.13        7.66      1.06 o 
   5   2  12        0.46        0.31      0.60 o 
   6   2  12        1.62        2.48      0.90 o 
   7   2  12        1.51        1.68      0.95 o 
  -6   3  12        1.05        0.02      0.97 o 
  -5   3  12        4.31        4.08      0.98 o 
  -4   3  12        6.30        9.32      1.25 o 
  -3   3  12        4.89        5.67      1.12 o 
  -2   3  12       23.61       26.30      1.62 o 
  -1   3  12       28.79       26.25      1.24 o 
   0   3  12       17.15       14.43      0.94 o 
   1   3  12        6.88        6.83      0.61 o 
   2   3  12       16.92       15.38      0.93 o 
   3   3  12       16.86       19.16      1.38 o 
   4   3  12        9.46        7.61      1.06 o 
   5   3  12       13.31       12.76      1.85 o 
   6   3  12        1.54        1.54      0.77 o 
   7   3  12        3.56        4.32      1.13 o 
  -5   4  12        0.54        1.09      0.75 o 
  -4   4  12        0.09        0.52      0.58 o 
  -3   4  12       13.76       14.93      1.13 o 
  -2   4  12       14.49       14.62      1.05 o 
  -1   4  12      195.85      207.30      4.39 o 
   0   4  12        4.64        4.07      0.67 o 
   1   4  12        0.05        0.02      0.36 o 
   2   4  12       20.21       23.64      1.15 o 
   3   4  12       25.96       23.69      1.52 o 
   4   4  12       31.88       28.03      1.69 o 
   5   4  12        5.94        6.08      1.04 o 
   6   4  12        1.56        1.82      0.81 o 
   7   4  12        0.00       -0.57      0.58 o 
  -5   5  12        0.94        2.21      0.90 o 
  -4   5  12        0.21        0.39      0.53 o 
  -3   5  12        5.00        5.43      0.81 o 
  -2   5  12        4.59        3.55      0.69 o 
  -1   5  12       13.17       13.35      1.35 o 
   0   5  12        6.42        4.28      0.90 o 
   1   5  12       62.37       55.33      2.19 o 
   2   5  12        1.60        1.30      0.50 o 
   3   5  12        1.73        1.23      0.51 o 
   4   5  12        0.35        0.04      0.49 o 
   5   5  12       15.54       14.81      1.39 o 
   6   5  12        3.68        3.51      0.97 o 
   7   5  12       12.14       14.78      1.64 o 
  -4   6  12       14.57       18.62      1.33 o 
  -3   6  12        2.12        3.44      0.72 o 
  -2   6  12        3.20        2.92      0.68 o 
  -1   6  12        1.28        1.81      0.75 o 
   0   6  12       94.10       83.59      3.52 o 
   1   6  12      522.31      524.39     12.68 o 
   2   6  12        4.16        3.59      0.67 o 
   3   6  12       14.79       16.46      1.06 o 
   4   6  12        1.59        1.37      0.63 o 
   5   6  12        6.12        3.20      0.88 o 
   6   6  12      137.54      140.81      8.21 o 
   7   6  12       15.91       18.59      2.00 o 
  -4   7  12        5.03        5.55      0.91 o 
  -3   7  12        0.03       -0.03      0.49 o 
  -2   7  12       16.48       20.01      1.62 o 
  -1   7  12        0.52       -0.11      0.62 o 
   0   7  12       16.03       13.66      1.36 o 
   1   7  12      233.16      235.24      4.61 o 
   2   7  12       46.54       48.21      2.14 o 
   3   7  12        1.20        2.37      0.59 o 
   4   7  12        3.22        3.87      0.71 o 
   5   7  12       27.28       26.87      3.52 o 
   6   7  12      123.96      121.91      3.71 o 
   7   7  12        1.56        2.27      0.92 o 
  -3   8  12        3.78        3.47      1.01 o 
  -2   8  12        1.80        1.42      0.81 o 
  -1   8  12        6.21        7.96      1.23 o 
   0   8  12       20.86       18.98      1.55 o 
   1   8  12       85.59       78.32      2.80 o 
   2   8  12        0.78        1.60      0.75 o 
   3   8  12       30.59       31.43      1.85 o 
   4   8  12        4.63        4.84      0.77 o 
   5   8  12        4.41        5.12      1.02 o 
   6   8  12        0.16        0.07      0.55 o 
   7   8  12        5.98        5.81      1.14 o 
  -2   9  12        4.30        5.66      1.14 o 
  -1   9  12        1.81        2.19      0.87 o 
   0   9  12       19.08       16.17      1.54 o 
   1   9  12        3.43        3.34      0.93 o 
   2   9  12       57.26       63.06      2.90 o 
   3   9  12        6.26        7.06      1.16 o 
   4   9  12       23.98       27.20      1.42 o 
   5   9  12       39.79       42.21      1.79 o 
   6   9  12        0.01        0.25      0.58 o 
  -2  10  12        0.03        0.85      0.85 o 
  -1  10  12        1.45        2.68      0.93 o 
   0  10  12        3.64        3.02      1.15 o 
   1  10  12        3.90        5.57      1.16 o 
   2  10  12        1.37        1.50      0.81 o 
   3  10  12        1.79        1.39      0.77 o 
   4  10  12       15.72       16.66      1.82 o 
   5  10  12        7.04        8.32      1.02 o 
   6  10  12        0.22        0.32      0.65 o 
   0  11  12        0.00       -0.05      0.61 o 
   1  11  12        3.98        4.90      1.18 o 
   2  11  12        1.86        2.51      0.97 o 
   3  11  12        2.47        3.07      1.01 o 
   4  11  12        8.29       10.02      1.39 o 
   5  11  12        0.04        0.36      0.54 o 
   2  12  12        5.19        5.56      1.70 o 
   3  12  12        1.71        1.61      1.40 o 
   4  12  12        0.18       -0.25      0.74 o 
  -3  -5  13        0.91        2.21      0.90 o 
  -2  -5  13        0.58        0.25      0.92 o 
  -1  -5  13       17.50       17.30      1.69 o 
   0  -5  13        0.08        0.35      0.67 o 
   1  -5  13        2.90        3.63      1.09 o 
  -4  -4  13        0.17        0.22      0.79 o 
  -3  -4  13        5.45        7.38      0.99 o 
  -2  -4  13        2.95        3.41      0.93 o 
  -1  -4  13       12.10       14.57      1.52 o 
   0  -4  13        9.76       13.79      1.52 o 
   1  -4  13        0.12        0.25      0.67 o 
   2  -4  13        4.38        6.05      1.20 o 
  -5  -3  13        0.12       -0.75      0.74 o 
  -4  -3  13        6.68        6.64      1.25 o 
  -3  -3  13        0.14       -0.55      0.58 o 
  -2  -3  13        0.10        0.33      0.45 o 
  -1  -3  13        1.32        1.36      0.77 o 
   0  -3  13        3.59        2.37      0.83 o 
   1  -3  13       38.93       36.81      3.77 o 
   2  -3  13       12.64       11.81      1.48 o 
   3  -3  13        6.41        8.57      1.37 o 
  -5  -2  13        0.97       -0.43      0.68 o 
  -4  -2  13        5.47        5.60      1.13 o 
  -3  -2  13        9.27        5.63      1.08 o 
  -2  -2  13        7.03        7.06      0.90 o 
  -1  -2  13        1.92        3.63      0.86 o 
   0  -2  13       17.77       16.04      1.72 o 
   1  -2  13        1.56        1.60      0.71 o 
   2  -2  13       36.48       31.52      1.98 o 
   3  -2  13        0.51        0.08      0.58 o 
   4  -2  13        3.81        3.02      0.97 o 
  -5  -1  13       34.65       41.37      2.42 o 
  -4  -1  13       15.11       16.02      1.61 o 
  -3  -1  13        0.57        0.31      0.60 o 
  -2  -1  13        0.56        0.31      0.62 o 
  -1  -1  13       16.04       13.89      1.07 o 
   0  -1  13        7.24        8.23      1.13 o 
   1  -1  13      150.39      154.26      4.27 o 
   2  -1  13        2.94        1.45      0.71 o 
   3  -1  13        7.35        7.03      1.18 o 
   4  -1  13       12.25        9.79      1.34 o 
   5  -1  13        0.04       -0.65      0.67 o 
  -5   0  13       75.18       83.81      4.54 o 
  -4   0  13        9.69       10.15      1.35 o 
  -3   0  13        9.05        8.14      1.18 o 
  -2   0  13       18.27       17.49      1.43 o 
  -1   0  13       43.40       35.49      1.55 o 
   0   0  13       34.08       34.31      1.82 o 
   1   0  13       78.46       78.25      2.68 o 
   2   0  13        1.05        1.12      0.67 o 
   3   0  13       33.95       32.11      1.91 o 
   4   0  13      121.05      127.25      2.96 o 
   5   0  13        3.91        6.42      1.25 o 
  -5   1  13       44.79       52.81      2.66 o 
  -4   1  13       12.64       17.00      1.57 o 
  -3   1  13        3.81        3.27      0.88 o 
  -2   1  13        6.86        8.63      1.67 o 
  -1   1  13        8.31        7.99      1.08 o 
   0   1  13       54.23       54.89      1.75 o 
   1   1  13       23.29       27.36      1.62 o 
   2   1  13        0.34        1.17      0.64 o 
   3   1  13        0.06       -0.01      0.42 o 
   4   1  13        0.65        1.05      0.67 o 
   5   1  13        2.55        4.07      1.01 o 
   6   1  13        8.83        9.47      1.50 o 
  -5   2  13       38.88       41.82      2.40 o 
  -4   2  13        1.20        0.45      0.63 o 
  -3   2  13       12.90       16.25      1.46 o 
  -2   2  13        0.03        0.08      0.58 o 
  -1   2  13        8.11        7.93      1.06 o 
   0   2  13        9.74        9.79      1.09 o 
   1   2  13       38.09       37.75      1.44 o 
   2   2  13        6.89        7.21      0.79 o 
   3   2  13        0.71        1.23      0.61 o 
   4   2  13        0.65        1.15      0.64 o 
   5   2  13        9.94        8.39      1.42 o 
   6   2  13       46.69       47.37      2.51 o 
  -5   3  13        0.52        1.14      0.79 o 
  -4   3  13       30.21       29.92      1.96 o 
  -3   3  13       11.21       14.27      1.41 o 
  -2   3  13       48.54       46.79      4.22 o 
  -1   3  13       54.98       59.10      2.31 o 
   0   3  13        2.08        1.79      0.54 o 
   1   3  13        1.40        1.11      0.41 o 
   2   3  13        3.25        3.18      0.75 o 
   3   3  13        9.33        8.41      1.09 o 
   4   3  13        2.94        2.42      0.95 o 
   5   3  13        3.34        3.53      0.92 o 
   6   3  13        9.18        8.78      1.40 o 
  -5   4  13       14.62       14.74      1.65 o 
  -4   4  13        0.00       -0.15      0.60 o 
  -3   4  13        4.60        5.53      1.02 o 
  -2   4  13        2.11        2.08      0.77 o 
  -1   4  13       26.35       23.51      1.27 o 
   0   4  13        0.34       -0.09      0.42 o 
   1   4  13        8.67        7.89      1.02 o 
   2   4  13       42.08       41.50      1.54 o 
   3   4  13       44.88       42.48      3.57 o 
   4   4  13        3.52        3.84      0.88 o 
   5   4  13        2.47        2.57      0.81 o 
   6   4  13        1.45        1.37      0.77 o 
  -4   5  13       18.72       21.56      1.75 o 
  -3   5  13       15.79       15.33      2.65 o 
  -2   5  13       35.42       34.09      1.55 o 
  -1   5  13        3.35        5.81      0.80 o 
   0   5  13        0.56        0.91      0.68 o 
   1   5  13       77.36       79.72      2.66 o 
   2   5  13       47.94       47.33      1.65 o 
   3   5  13       54.03       53.87      2.50 o 
   4   5  13        0.02        0.29      0.56 o 
   5   5  13        0.14       -0.57      0.53 o 
   6   5  13        1.08        0.77      0.72 o 
  -4   6  13        5.39       10.49      1.18 o 
  -3   6  13        2.71        4.65      0.81 o 
  -2   6  13        0.05       -0.22      0.64 o 
  -1   6  13        1.77        2.52      0.86 o 
   0   6  13       36.07       40.39      2.22 o 
   1   6  13      237.35      240.30      4.64 o 
   2   6  13       18.59       17.13      1.46 o 
   3   6  13        3.62        3.92      0.69 o 
   4   6  13        0.21        0.22      0.55 o 
   5   6  13       28.46       23.96      1.73 o 
   6   6  13        6.29        5.29      1.14 o 
  -3   7  13        4.47        6.64      1.25 o 
  -2   7  13        0.23        0.54      0.67 o 
  -1   7  13        2.28        2.45      0.90 o 
   0   7  13       13.85       12.08      2.20 o 
   1   7  13        0.11        0.45      0.66 o 
   2   7  13        2.19        2.39      0.86 o 
   3   7  13       16.54       18.97      1.18 o 
   4   7  13        4.13        5.22      0.97 o 
   5   7  13        0.01        0.05      0.60 o 
   6   7  13       14.11       15.27      1.61 o 
  -3   8  13        1.20        1.07      0.78 o 
  -2   8  13        1.26        3.23      0.95 o 
  -1   8  13        0.17        0.30      0.68 o 
   0   8  13       47.78       43.48      2.24 o 
   1   8  13       70.01       70.14      2.79 o 
   2   8  13       15.98       17.30      2.32 o 
   3   8  13       37.73       39.35      2.08 o 
   4   8  13        2.34        2.55      0.69 o 
   5   8  13       27.28       26.78      2.95 o 
   6   8  13       15.25       14.17      1.58 o 
  -2   9  13        1.11        1.45      0.90 o 
  -1   9  13        1.91        1.47      0.88 o 
   0   9  13        3.89        2.85      0.97 o 
   1   9  13        3.45        4.24      1.06 o 
   2   9  13       35.66       38.82      2.17 o 
   3   9  13        0.43        0.91      0.75 o 
   4   9  13        0.69        1.62      0.86 o 
   5   9  13        0.10        0.31      0.64 o 
   6   9  13        1.17        0.79      0.75 o 
  -1  10  13        0.79        1.27      1.05 o 
   0  10  13       11.71       12.32      1.57 o 
   1  10  13       27.64       28.22      2.01 o 
   2  10  13        0.39        1.02      0.81 o 
   3  10  13        0.08        0.78      0.77 o 
   4  10  13        2.65        4.59      1.09 o 
   5  10  13        0.28        1.18      0.58 o 
   1  11  13        0.93        2.01      0.96 o 
   2  11  13       17.40       15.74      2.15 o 
   3  11  13        1.13        1.54      0.83 o 
   4  11  13        0.36        0.12      1.00 o 
  -2  -4  14        1.63        1.81      0.89 o 
  -1  -4  14       12.96       15.03      3.12 o 
   0  -4  14       21.37       27.17      2.03 o 
  -3  -3  14        3.13        2.76      1.00 o 
  -2  -3  14        4.55        4.97      1.05 o 
  -1  -3  14        0.23        0.06      0.62 o 
   0  -3  14        0.06        0.54      0.68 o 
   1  -3  14        3.48        5.02      1.15 o 
   2  -3  14       19.06       19.44      1.84 o 
  -4  -2  14        0.73        1.76      0.93 o 
  -3  -2  14       12.42        9.63      1.39 o 
  -2  -2  14       13.38       15.26      1.53 o 
  -1  -2  14        0.79        1.81      1.17 o 
   0  -2  14       17.99       17.18      2.37 o 
   1  -2  14        7.59        6.96      1.17 o 
   2  -2  14        0.82        1.21      0.73 o 
   3  -2  14        4.74        7.23      1.32 o 
  -4  -1  14        1.13        1.52      0.93 o 
  -3  -1  14       16.32       19.71      1.64 o 
  -2  -1  14        0.01       -0.32      0.60 o 
  -1  -1  14        0.01        0.04      0.55 o 
   0  -1  14        0.26        0.15      0.58 o 
   1  -1  14       44.98       40.75      2.67 o 
   2  -1  14        6.95        6.02      1.13 o 
   3  -1  14        0.04        0.07      0.97 o 
   4  -1  14        0.44        0.51      0.75 o 
  -4   0  14        0.10        0.01      0.77 o 
  -3   0  14        1.94        2.16      0.83 o 
  -2   0  14        1.34        1.50      0.75 o 
  -1   0  14       14.71       13.75      1.39 o 
   0   0  14      137.05      138.02      3.63 o 
   1   0  14       16.63       17.18      1.46 o 
   2   0  14       16.45       17.61      1.54 o 
   3   0  14        0.54        0.77      0.65 o 
   4   0  14        0.76        2.95      1.45 o 
  -4   1  14       14.80       16.50      1.71 o 
  -3   1  14        0.52        0.32      0.92 o 
  -2   1  14        7.29        7.31      1.16 o 
  -1   1  14        3.59        3.21      0.86 o 
   0   1  14       20.84       20.54      1.90 o 
   1   1  14       21.26       21.17      1.53 o 
   2   1  14       16.11       17.39      1.45 o 
   3   1  14       36.98       33.79      2.85 o 
   4   1  14       21.73       24.26      2.55 o 
   5   1  14        6.19        7.21      1.31 o 
  -4   2  14       12.22       14.01      1.60 o 
  -3   2  14       21.17       20.70      1.85 o 
  -2   2  14        0.07       -0.09      0.56 o 
  -1   2  14        0.86        0.08      0.58 o 
   0   2  14        1.69        1.38      0.67 o 
   1   2  14        8.66       10.02      1.13 o 
   2   2  14        3.54        3.49      1.20 o 
   3   2  14        7.80        7.86      1.12 o 
   4   2  14        7.60        9.49      1.30 o 
   5   2  14       40.53       45.54      2.43 o 
  -4   3  14       10.71       12.96      1.80 o 
  -3   3  14        1.25        1.11      0.74 o 
  -2   3  14       28.99       29.05      1.84 o 
  -1   3  14        8.72        9.86      1.20 o 
   0   3  14        3.77        4.44      0.90 o 
   1   3  14        0.46       -0.20      0.75 o 
   2   3  14        5.67        5.81      0.97 o 
   3   3  14        0.72        0.40      0.60 o 
   4   3  14        2.19        2.70      0.81 o 
   5   3  14        0.22       -0.42      0.58 o 
  -4   4  14       10.05       11.95      1.52 o 
  -3   4  14        0.36        1.11      0.72 o 
  -2   4  14       17.22       20.75      2.20 o 
  -1   4  14        3.32        1.45      0.72 o 
   0   4  14        1.44        1.28      0.74 o 
   1   4  14       14.54       15.11      1.85 o 
   2   4  14        0.93        0.93      0.65 o 
   3   4  14       29.58       27.60      1.75 o 
   4   4  14        1.34        0.57      0.62 o 
   5   4  14        0.61        0.02      0.58 o 
  -3   5  14        7.18        8.01      1.25 o 
  -2   5  14        7.38        6.05      1.07 o 
  -1   5  14        1.62        1.69      0.79 o 
   0   5  14       24.25       23.09      1.64 o 
   1   5  14        7.98        9.23      1.20 o 
   2   5  14       72.04       69.93      4.72 o 
   3   5  14       10.69        9.84      1.21 o 
   4   5  14        0.51        0.30      0.62 o 
   5   5  14       12.69       14.39      2.42 o 
   6   5  14       13.20       14.61      1.64 o 
  -3   6  14        1.83        0.80      1.20 o 
  -2   6  14        5.84        5.48      1.10 o 
  -1   6  14       11.47       12.36      1.39 o 
   0   6  14       18.92       19.01      1.59 o 
   1   6  14       47.63       48.50      2.28 o 
   2   6  14       23.85       21.07      1.87 o 
   3   6  14       11.18       10.08      2.25 o 
   4   6  14        4.08        4.87      1.06 o 
   5   6  14       25.22       24.67      1.85 o 
   6   6  14        5.60        5.98      1.20 o 
  -2   7  14        1.27        1.71      1.35 o 
  -1   7  14        0.46        1.74      0.79 o 
   0   7  14        4.07        3.66      0.99 o 
   1   7  14       26.84       32.57      2.01 o 
   2   7  14       17.49       16.66      2.52 o 
   3   7  14       34.05       29.20      2.17 o 
   4   7  14        0.28        0.04      0.62 o 
   5   7  14        9.18       10.22      1.95 o 
  -2   8  14        0.01        0.19      0.79 o 
  -1   8  14        0.42        0.67      0.78 o 
   0   8  14       17.16       17.15      1.66 o 
   1   8  14        2.07        2.71      0.96 o 
   2   8  14       18.43       18.81      1.69 o 
   3   8  14       60.28       57.36      2.59 o 
   4   8  14        4.58        3.79      1.50 o 
   5   8  14        5.35        5.11      1.08 o 
  -1   9  14        0.00        0.09      0.83 o 
   0   9  14        7.77        8.49      1.39 o 
   1   9  14        1.53        1.14      0.87 o 
   2   9  14        2.67        3.88      1.06 o 
   3   9  14       19.03       18.76      2.55 o 
   4   9  14        0.00       -0.84      0.68 o 
   5   9  14       30.19       33.84      2.15 o 
   1  10  14        5.29        5.52      1.27 o 
   2  10  14        0.00        0.65      0.84 o 
   3  10  14        0.08        0.19      0.75 o 
   4  10  14        0.00        0.18      0.77 o 
  -2  -2  15       11.23       13.93      2.35 o 
  -1  -2  15        0.00        0.45      0.67 o 
   0  -2  15        1.30        1.72      0.84 o 
   1  -2  15       32.93       35.82      2.26 o 
  -3  -1  15       23.65       25.51      2.57 o 
  -2  -1  15        0.25       -0.50      0.70 o 
  -1  -1  15        0.04       -0.30      0.90 o 
   0  -1  15        2.44        2.55      0.88 o 
   1  -1  15        1.90        2.05      1.20 o 
   2  -1  15        1.71        2.33      0.90 o 
  -3   0  15        2.08        3.40      1.07 o 
  -2   0  15        0.02        0.67      0.70 o 
  -1   0  15        3.49        2.40      1.25 o 
   0   0  15        6.84        6.68      1.10 o 
   1   0  15        4.74        4.40      0.99 o 
   2   0  15        2.23        2.41      0.86 o 
   3   0  15        1.40        1.64      0.80 o 
  -3   1  15       12.35       14.16      1.59 o 
  -2   1  15        5.71        7.07      1.22 o 
  -1   1  15        0.27        0.33      0.61 o 
   0   1  15        5.05        4.94      1.45 o 
   1   1  15        0.03        0.62      0.67 o 
   2   1  15        3.19        2.42      0.83 o 
   3   1  15        1.95        1.35      1.15 o 
   4   1  15        0.00        0.20      1.05 o 
  -3   2  15       15.92       19.33      1.75 o 
  -2   2  15        1.56        1.54      0.79 o 
  -1   2  15        3.39        4.17      0.97 o 
   0   2  15       16.60       19.67      2.15 o 
   1   2  15       38.85       45.63      3.09 o 
   2   2  15       10.11       14.43      2.05 o 
   3   2  15        8.75       10.53      1.90 o 
   4   2  15        0.09       -0.70      0.90 o 
  -3   3  15        0.42        0.88      0.79 o 
  -2   3  15        0.73        1.00      0.73 o 
  -1   3  15       10.50       11.06      1.32 o 
   0   3  15        4.14        3.30      0.90 o 
   2   3  15        0.00        0.35      0.80 o 
   3   3  15       14.24       16.59      1.50 o 
   4   3  15       10.18        9.83      1.67 o 
  -3   4  15        1.14        1.12      0.79 o 
  -2   4  15        0.48        1.35      0.74 o 
  -1   4  15        3.65        3.44      1.35 o 
   0   4  15        1.27       -0.80      0.85 o 
   2   4  15        2.09        2.00      1.15 o 
   3   4  15        3.58        4.31      0.98 o 
   4   4  15        7.98        7.71      1.24 o 
  -2   5  15        1.14        0.65      1.10 o 
  -1   5  15        1.94        2.20      1.20 o 
   0   5  15        7.21        6.24      1.12 o 
   1   5  15        0.01        0.17      0.62 o 
   2   5  15        8.68        8.79      1.75 o 
   3   5  15        1.04        1.35      0.73 o 
   4   5  15        2.08        2.56      0.86 o 
   5   5  15        0.85       -0.10      0.67 o 
  -2   6  15        0.74        0.15      1.20 o 
  -1   6  15        1.64        0.73      0.76 o 
   0   6  15        1.11        1.23      0.83 o 
   1   6  15       47.42       44.64      3.05 o 
   2   6  15       11.92       11.20      1.36 o 
   3   6  15        1.27        0.00      0.95 o 
   4   6  15        2.18        2.04      0.85 o 
   5   6  15       16.74       20.58      2.62 o 
  -1   7  15        2.35        2.54      0.97 o 
   0   7  15        1.53        2.36      1.07 o 
   1   7  15       12.63       12.35      1.50 o 
   2   7  15        9.31       12.06      1.45 o 
   3   7  15        3.24        3.29      1.45 o 
   4   7  15        0.15       -0.54      0.61 o 
   0   8  15        0.47        0.70      0.82 o 
   1   8  15        4.41        3.34      1.08 o 
   2   8  15        4.07        2.80      1.02 o 
   3   8  15      102.04      110.38      3.64 o 
   4   8  15        0.90        1.35      1.35 o 
   1   9  15        0.38        1.05      0.83 o 
   2   9  15       15.34       20.79      2.92 o 
   3   9  15       35.81       43.20      2.49 o 
  -1   0  16        4.19        4.64      1.60 o 
   0   0  16        6.11        7.09      1.85 o 
   1   0  16        7.39        6.30      1.21 o 
  -1   1  16        0.66        0.80      1.15 o 
   0   1  16        0.32        0.05      1.00 o 
   1   1  16       11.26        9.93      1.90 o 
   2   1  16        1.50        1.80      1.25 o 
  -2   2  16        1.81        2.38      0.99 o 
  -1   2  16        0.21        1.12      0.81 o 
   0   2  16        0.19       -0.80      0.85 o 
   2   2  16        1.95        3.84      1.40 o 
  -2   3  16        0.08        0.02      0.74 o 
  -1   3  16        4.30        4.31      1.05 o 
   3   3  16        2.57        2.25      1.20 o 
  -1   4  16       18.76       20.72      2.45 o 
   0   4  16        0.13        0.30      1.15 o 
   3   4  16        1.50        2.47      0.85 o 
  -1   5  16        9.63        9.88      2.05 o 
   0   5  16        0.14        0.60      1.15 o 
   2   5  16        0.04       -0.55      0.90 o 
   3   5  16        1.60        0.75      1.15 o 
   0   6  16        0.09       -0.60      1.10 o 
   1   6  16        1.90        1.06      0.83 o 
   2   6  16        0.48        1.90      1.25 o 
   3   6  16        0.01        0.35      1.10 o 
   1   7  16        5.35        6.47      1.29 o 
   2   7  16       26.72       30.55      3.00 o 
                                                 
